# Supplementary material for: Propane-1,2-diaminium bis­(pyridine-2,6-dicarboxyl­ato-κ3 O 2,N,O 6)cadmate dihydrate
Source: Acta Crystallogr Sect E Struct Rep Online. 2011 Jun 25;67(Pt 7):m982. doi: 10.1107/S160053681102438X (PMC3151907; doi:10.1107/S160053681102438X)
Supplement: Supplementary file 1 [file e-67-0m982-sup1.cif]

##############################################################################
#                                                                            #
# This CIF contains the data in a paper accepted for publication in          #
# Acta Crystallographica Section E. It conforms to the requirements of       #
# Notes for Authors for Acta Crystallographica Section E, and has been       #
# peer reviewed under the auspices of the IUCr Commission on Journals.       #
#                                                                            #
# Full details of the Crystallographic Information File format               #
# are given in the paper "The Crystallographic Information File (CIF):       #
# a New Standard Archive File for Crystallography" by S. R. Hall, F. H.      #
# Allen and I. D. Brown [Acta Cryst. (1991), A47, 655-685].                  #
#                                                                            #
# The current version of the core CIF dictionary is obtainable from          #
# ftp://ftp.iucr.org/pub/cif_core.dic.                                       #
#                                                                            #
# Software is freely available for graphical display of the structure(s)     #
# in this CIF. For information consult the CIF software page                 #
# http://www.iucr.org/resources/cif/software.                                #
#                                                                            #
# This file may be used for bona fide research purposes within the           #
# scientific community so long as proper attribution is given to the journal # 
# article from which it was obtained.                                        #
#                                                                            #
##############################################################################
data_I
_audit_creation_method     SHELXL-97
_chemical_name_systematic
;
Propane-1,2-diaminium bis(pyridine-2,6-dicarboxylato-
\k^3^<i>O</i>^2^,<i>N</i>,<i>O</i>^6^)cadmate dihydrate
;
_chemical_name_common     ?
_chemical_formula_moiety     'C3 H12 N2 2+, C14 H6 Cd N2 O8 2-, 2(H2 O)'
_chemical_formula_sum     'C17 H22 Cd N4 O10'
_chemical_formula_iupac     '(C3 H12 N2) [Cd (C7 H3 N O4)2], 2H2 O'
_chemical_formula_weight     554.80
_chemical_melting_point     ?
_symmetry_cell_setting     triclinic
_symmetry_space_group_name_H-M     'P -1'
_symmetry_space_group_name_Hall     '-P 1'
loop_
    _symmetry_equiv_pos_as_xyz
    'x, y, z'
    '-x, -y, -z'
_cell_length_a     8.6227(17)
_cell_length_b     10.133(2)
_cell_length_c     13.448(3)
_cell_angle_alpha     81.36(3)
_cell_angle_beta     76.73(3)
_cell_angle_gamma     65.38(3)
_cell_volume     1037.7(5)
_cell_formula_units_Z     2
_cell_measurement_reflns_used     5554
_cell_measurement_theta_min     2.22
_cell_measurement_theta_max     29.17
_cell_measurement_temperature     298(2)
_exptl_crystal_description     plate
_exptl_crystal_colour     colorless
_exptl_crystal_size_max     0.3
_exptl_crystal_size_mid     0.2
_exptl_crystal_size_min     0.15
_exptl_crystal_density_diffrn     1.776
_exptl_crystal_density_meas     ?
_exptl_crystal_density_method     'not measured'
_exptl_crystal_F_000     560
_exptl_absorpt_coefficient_mu     1.116
_exptl_absorpt_correction_type     numerical
_exptl_absorpt_process_details
                        '(<i>X-SHAPE</i> and  <i>X-RED32</i>; Stoe & Cie, 2005)'
_exptl_absorpt_correction_T_min     0.764
_exptl_absorpt_correction_T_max     0.842
_exptl_special_details
;
;
_diffrn_ambient_temperature     298(2)
_diffrn_radiation_type     MoK\a
_diffrn_radiation_wavelength     0.71073
_diffrn_radiation_source     'fine-focus sealed tube'
_diffrn_radiation_monochromator     graphite
_diffrn_measurement_device_type     'Stoe IPDS 2T'
_diffrn_measurement_method     'rotation method'
_diffrn_detector_area_resol_mean     '0.15 mm'
_diffrn_reflns_number     11690
_diffrn_reflns_av_R_equivalents     0.0347
_diffrn_reflns_av_sigmaI/netI     0.0356
_diffrn_reflns_theta_min     2.22
_diffrn_reflns_theta_max     29.17
_diffrn_reflns_theta_full     29.17
_diffrn_measured_fraction_theta_max     0.993
_diffrn_measured_fraction_theta_full     0.993
_diffrn_reflns_limit_h_min     -10
_diffrn_reflns_limit_h_max     11
_diffrn_reflns_limit_k_min     -13
_diffrn_reflns_limit_k_max     13
_diffrn_reflns_limit_l_min     -18
_diffrn_reflns_limit_l_max     18
_diffrn_standards_number     ?
_diffrn_standards_interval_count     ?
_diffrn_standards_interval_time     ?
_diffrn_standards_decay_%     ?
_refine_special_details
;
Refinement of <i>F</i>^2^ against ALL reflections. The weighted <i>R</i>-factor
<i>wR</i> and goodness of fit <i>S</i> are based on <i>F</i>^2^, conventional
<i>R</i>-factors <i>R</i> are based on <i>F</i>, with <i>F</i> set to zero for
negative <i>F</i>^2^. The threshold expression of <i>F</i>^2^ >
\s(<i>F</i>^2^) is used only for calculating <i>R</i>-factors(gt) <i>etc</i>.
and is not relevant to the choice of reflections for refinement.
<i>R</i>-factors based on <i>F</i>^2^ are statistically about twice as large
as those based on <i>F</i>, and <i>R</i>- factors based on ALL data will be
even larger.
;
_reflns_number_total     5554
_reflns_number_gt     4562
_reflns_threshold_expression     I>2\s(I)
_refine_ls_structure_factor_coef     Fsqd
_refine_ls_matrix_type     full
_refine_ls_R_factor_all     0.0438
_refine_ls_R_factor_gt     0.0303
_refine_ls_wR_factor_gt     0.0596
_refine_ls_wR_factor_ref     0.0630
_refine_ls_goodness_of_fit_ref     1.020
_refine_ls_restrained_S_all     1.021
_refine_ls_number_reflns     5554
_refine_ls_number_parameters     330
_refine_ls_number_restraints     1
_refine_ls_hydrogen_treatment     mixed
_refine_ls_weighting_scheme     calc
_refine_ls_weighting_details
         'calc w=1/[\s^2^(Fo^2^)+(0.0300P)^2^+0.1592P] where P=(Fo^2^+2Fc^2^)/3'
_atom_sites_solution_hydrogens     geom
_atom_sites_solution_primary     direct
_atom_sites_solution_secondary     difmap
_refine_ls_shift/su_max     0.002
_refine_ls_shift/su_mean     0.000
_refine_diff_density_max     0.504
_refine_diff_density_min     -0.372
_refine_ls_extinction_method     none
_refine_ls_extinction_coef     ?
loop_
    _atom_type_symbol
    _atom_type_description
    _atom_type_scat_dispersion_real
    _atom_type_scat_dispersion_imag
    _atom_type_scat_source
    'C' 'C' 0.0033 0.0016
                         'International Tables Vol C Tables 4.2.6.8 and 6.1.1.4'
    'H' 'H' 0.0000 0.0000
                         'International Tables Vol C Tables 4.2.6.8 and 6.1.1.4'
    'N' 'N' 0.0061 0.0033
                         'International Tables Vol C Tables 4.2.6.8 and 6.1.1.4'
    'O' 'O' 0.0106 0.0060
                         'International Tables Vol C Tables 4.2.6.8 and 6.1.1.4'
    'Cd' 'Cd' -0.8075 1.2024
                         'International Tables Vol C Tables 4.2.6.8 and 6.1.1.4'
_computing_data_collection     'X-AREA (Stoe & Cie, 2005)'
_computing_cell_refinement     'X-AREA (Stoe & Cie, 2005)'
_computing_data_reduction     'X-AREA (Stoe & Cie, 2005)'
_computing_structure_solution     'SHELXS97 (Sheldrick, 2008)'
_computing_structure_refinement     'SHELXL97 (Sheldrick, 2008)'
_computing_molecular_graphics     'ORTEP-3 for Windows (Farrugia, 1997)'
_computing_publication_material     'WinGX (Farrugia, 1999)'
loop_
    _atom_site_type_symbol
    _atom_site_label
    _atom_site_fract_x
    _atom_site_fract_y
    _atom_site_fract_z
    _atom_site_U_iso_or_equiv
    _atom_site_adp_type
    _atom_site_calc_flag
    _atom_site_refinement_flags
    _atom_site_occupancy
    _atom_site_symmetry_multiplicity
    _atom_site_disorder_assembly
    _atom_site_disorder_group
    N N3 1.0640(3) 1.0203(2) 0.73941(18) 0.0427(4) Uani d D 1 1 . .
    Cd Cd1 0.66437(2) 0.504594(16) 0.721726(12) 0.03837(6) Uani d . 1 1 . .
    O O2 0.2288(2) 0.84128(17) 0.89531(14) 0.0470(4) Uani d . 1 1 . .
    O O1 0.3826(2) 0.68084(17) 0.77635(13) 0.0459(4) Uani d . 1 1 . .
    C C2 0.5023(3) 0.66583(19) 0.92189(15) 0.0292(4) Uani d . 1 1 . .
    N N1 0.6429(2) 0.55580(16) 0.88029(12) 0.0291(3) Uani d . 1 1 . .
    C C6 0.7749(3) 0.4828(2) 0.92965(15) 0.0296(4) Uani d . 1 1 . .
    O O5 0.7653(2) 0.69575(17) 0.65361(13) 0.0472(4) Uani d . 1 1 . .
    C C1 0.3595(3) 0.7347(2) 0.85908(16) 0.0345(4) Uani d . 1 1 . .
    O O3 0.8962(2) 0.31965(15) 0.79612(12) 0.0404(3) Uani d . 1 1 . .
    O O7 0.6154(2) 0.31945(16) 0.67431(12) 0.0443(4) Uani d . 1 1 . .
    N N2 0.7307(2) 0.50583(17) 0.55184(12) 0.0318(3) Uani d . 1 1 . .
    O O4 1.0562(2) 0.29857(19) 0.91131(16) 0.0581(5) Uani d . 1 1 . .
    O O6 0.8533(3) 0.80395(19) 0.50805(16) 0.0598(5) Uani d . 1 1 . .
    C C5 0.7702(3) 0.5199(2) 1.02547(16) 0.0363(4) Uani d . 1 1 . .
    H H5 0.8626 0.4691 1.0595 0.044 Uiso calc R 1 1 . .
    C C9 0.7864(3) 0.6038(2) 0.49661(16) 0.0352(4) Uani d . 1 1 . .
    C C4 0.6252(3) 0.6340(2) 1.06974(16) 0.0385(5) Uani d . 1 1 . .
    H H4 0.6193 0.6606 1.1342 0.046 Uiso calc R 1 1 . .
    C C3 0.4892(3) 0.7083(2) 1.01798(16) 0.0355(4) Uani d . 1 1 . .
    H H3 0.3909 0.7851 1.0469 0.043 Uiso calc R 1 1 . .
    C C7 0.9229(3) 0.3556(2) 0.87480(16) 0.0340(4) Uani d . 1 1 . .
    C C14 0.6464(3) 0.3028(2) 0.58002(17) 0.0382(5) Uani d . 1 1 . .
    C C13 0.7083(3) 0.4078(2) 0.50696(16) 0.0330(4) Uani d . 1 1 . .
    C C8 0.8043(3) 0.7107(2) 0.55696(19) 0.0408(5) Uani d . 1 1 . .
    O O8 0.6343(3) 0.20351(18) 0.54186(14) 0.0550(5) Uani d . 1 1 . .
    N N4 0.6575(3) 0.9894(2) 0.71014(17) 0.0395(4) Uani d . 1 1 . .
    C C16 0.7838(3) 0.9958(2) 0.76668(16) 0.0362(4) Uani d . 1 1 . .
    H H16 0.7338 1.0911 0.7957 0.043 Uiso calc R 1 1 . .
    C C12 0.7429(3) 0.4046(3) 0.40160(17) 0.0416(5) Uani d . 1 1 . .
    H H12 0.7277 0.3358 0.3706 0.050 Uiso calc R 1 1 . .
    C C15 0.9497(3) 0.9831(2) 0.69164(18) 0.0410(5) Uani d . 1 1 . .
    H H15A 1.0104 0.8845 0.6697 0.049 Uiso calc R 1 1 . .
    H H15B 0.9212 1.0482 0.6317 0.049 Uiso calc R 1 1 . .
    C C11 0.8002(3) 0.5050(3) 0.34338(18) 0.0505(6) Uani d . 1 1 . .
    H H11 0.8236 0.5048 0.2724 0.061 Uiso calc R 1 1 . .
    C C10 0.8232(3) 0.6062(3) 0.39052(18) 0.0450(5) Uani d . 1 1 . .
    H H10 0.8623 0.6743 0.3520 0.054 Uiso calc R 1 1 . .
    C C17 0.8098(4) 0.8803(3) 0.8543(2) 0.0649(8) Uani d . 1 1 . .
    H H17A 0.7007 0.8971 0.8997 0.097 Uiso calc R 1 1 . .
    H H17B 0.8906 0.8847 0.8910 0.097 Uiso calc R 1 1 . .
    H H17C 0.8545 0.7861 0.8277 0.097 Uiso calc R 1 1 . .
    O O9 0.3551(3) 0.0640(3) 0.8606(2) 0.0659(6) Uani d . 1 1 . .
    O O10 0.3774(3) 0.9659(3) 0.60376(17) 0.0623(5) Uani d . 1 1 . .
    H H4C 0.553(4) 1.013(3) 0.754(2) 0.050(8) Uiso d . 1 1 . .
    H H4B 0.696(4) 0.906(3) 0.690(2) 0.057(8) Uiso d . 1 1 . .
    H H4A 0.651(4) 1.054(3) 0.655(2) 0.059(8) Uiso d . 1 1 . .
    H H9A 0.276(6) 0.135(5) 0.869(3) 0.090(13) Uiso d . 1 1 . .
    H H10B 0.404(5) 0.899(4) 0.577(3) 0.076(13) Uiso d . 1 1 . .
    H H10A 0.341(8) 1.039(7) 0.558(5) 0.16(2) Uiso d . 1 1 . .
    H H9B 0.317(5) -0.001(4) 0.883(3) 0.081(12) Uiso d . 1 1 . .
    H H3C 1.100(4) 0.957(3) 0.7943(18) 0.061(9) Uiso d D 1 1 . .
    H H3A 1.159(4) 1.011(3) 0.693(2) 0.057(8) Uiso d . 1 1 . .
    H H3B 1.013(4) 1.108(4) 0.758(2) 0.061(9) Uiso d . 1 1 . .
loop_
    _atom_site_aniso_label
    _atom_site_aniso_U_11
    _atom_site_aniso_U_22
    _atom_site_aniso_U_33
    _atom_site_aniso_U_12
    _atom_site_aniso_U_13
    _atom_site_aniso_U_23
    N3 0.0314(10) 0.0350(10) 0.0587(13) -0.0071(8) -0.0084(10) -0.0124(9)
    Cd1 0.05293(11) 0.03011(8) 0.02906(8) -0.01047(6) -0.01066(6) -0.00649(5)
    O2 0.0355(9) 0.0356(8) 0.0624(11) -0.0006(7) -0.0148(8) -0.0127(7)
    O1 0.0479(9) 0.0413(8) 0.0447(9) -0.0050(7) -0.0223(7) -0.0084(7)
    C2 0.0304(10) 0.0243(8) 0.0341(9) -0.0113(7) -0.0054(8) -0.0048(7)
    N1 0.0313(9) 0.0251(7) 0.0312(8) -0.0094(6) -0.0077(7) -0.0048(6)
    C6 0.0282(10) 0.0279(8) 0.0342(9) -0.0127(7) -0.0053(8) -0.0022(7)
    O5 0.0632(11) 0.0349(8) 0.0474(9) -0.0195(7) -0.0135(8) -0.0092(7)
    C1 0.0345(11) 0.0270(9) 0.0423(11) -0.0099(8) -0.0119(9) -0.0027(8)
    O3 0.0421(9) 0.0311(7) 0.0386(8) -0.0030(6) -0.0073(7) -0.0093(6)
    O7 0.0632(11) 0.0335(7) 0.0388(8) -0.0203(7) -0.0113(8) -0.0035(6)
    N2 0.0331(9) 0.0270(7) 0.0313(8) -0.0056(7) -0.0093(7) -0.0040(6)
    O4 0.0351(9) 0.0504(10) 0.0833(14) 0.0012(8) -0.0240(9) -0.0222(9)
    O6 0.0699(13) 0.0428(9) 0.0738(13) -0.0306(9) -0.0176(11) 0.0068(9)
    C5 0.0360(11) 0.0402(10) 0.0379(11) -0.0172(9) -0.0134(9) -0.0018(8)
    C9 0.0294(10) 0.0316(9) 0.0384(10) -0.0051(8) -0.0084(8) -0.0022(8)
    C4 0.0453(13) 0.0426(11) 0.0329(10) -0.0197(10) -0.0074(9) -0.0111(8)
    C3 0.0352(11) 0.0335(9) 0.0371(10) -0.0121(8) -0.0028(9) -0.0108(8)
    C7 0.0301(10) 0.0257(9) 0.0429(11) -0.0085(8) -0.0045(9) -0.0036(8)
    C14 0.0404(12) 0.0270(9) 0.0453(12) -0.0053(8) -0.0168(10) -0.0070(8)
    C13 0.0308(10) 0.0286(9) 0.0352(10) -0.0026(8) -0.0111(8) -0.0089(7)
    C8 0.0362(12) 0.0285(9) 0.0538(13) -0.0067(8) -0.0123(10) -0.0037(9)
    O8 0.0795(13) 0.0384(8) 0.0578(10) -0.0255(9) -0.0245(10) -0.0093(7)
    N4 0.0381(11) 0.0341(10) 0.0483(11) -0.0121(8) -0.0127(9) -0.0080(8)
    C16 0.0352(11) 0.0325(10) 0.0414(11) -0.0106(8) -0.0103(9) -0.0072(8)
    C12 0.0379(12) 0.0452(12) 0.0369(11) -0.0055(9) -0.0115(9) -0.0147(9)
    C15 0.0353(12) 0.0378(11) 0.0477(12) -0.0093(9) -0.0085(10) -0.0110(9)
    C11 0.0472(14) 0.0666(16) 0.0287(10) -0.0145(12) -0.0042(10) -0.0058(10)
    C10 0.0390(12) 0.0520(13) 0.0385(11) -0.0160(10) -0.0037(10) 0.0018(10)
    C17 0.0664(19) 0.0728(19) 0.0647(18) -0.0363(16) -0.0286(15) 0.0201(15)
    O9 0.0449(11) 0.0434(10) 0.0973(17) -0.0131(9) 0.0117(11) -0.0213(11)
    O10 0.0782(15) 0.0666(14) 0.0503(11) -0.0389(12) -0.0044(10) -0.0085(11)
_geom_special_details
;
All e.s.d.'s (except the e.s.d. in the dihedral angle between two l.s. planes)
are estimated using the full covariance matrix. The cell e.s.d.'s are taken
into account individually in the estimation of e.s.d.'s in distances, angles
and torsion angles; correlations between e.s.d.'s in cell parameters are only
used when they are defined by crystal symmetry. An approximate (isotropic)
treatment of cell e.s.d.'s is used for estimating e.s.d.'s involving l.s.
planes.
;
loop_
    _geom_bond_atom_site_label_1
    _geom_bond_atom_site_label_2
    _geom_bond_site_symmetry_2
    _geom_bond_distance
    _geom_bond_publ_flag
    N3 C15 . 1.483(3) ?
    N3 H3C . 0.924(18) ?
    N3 H3A . 0.89(3) ?
    N3 H3B . 0.86(3) ?
    Cd1 N1 . 2.2185(16) ?
    Cd1 N2 . 2.2236(17) ?
    Cd1 O7 . 2.2906(16) ?
    Cd1 O1 . 2.364(2) ?
    Cd1 O3 . 2.3965(18) ?
    Cd1 O5 . 2.4197(18) ?
    O2 C1 . 1.252(3) ?
    O1 C1 . 1.251(3) ?
    C2 N1 . 1.333(3) ?
    C2 C3 . 1.388(3) ?
    C2 C1 . 1.517(3) ?
    N1 C6 . 1.334(3) ?
    C6 C5 . 1.383(3) ?
    C6 C7 . 1.522(3) ?
    O5 C8 . 1.268(3) ?
    O3 C7 . 1.266(3) ?
    O7 C14 . 1.257(3) ?
    N2 C9 . 1.334(3) ?
    N2 C13 . 1.335(3) ?
    O4 C7 . 1.231(3) ?
    O6 C8 . 1.234(3) ?
    C5 C4 . 1.384(3) ?
    C5 H5 . 0.9300 ?
    C9 C10 . 1.387(3) ?
    C9 C8 . 1.522(3) ?
    C4 C3 . 1.381(3) ?
    C4 H4 . 0.9300 ?
    C3 H3 . 0.9300 ?
    C14 O8 . 1.246(3) ?
    C14 C13 . 1.517(3) ?
    C13 C12 . 1.382(3) ?
    N4 C16 . 1.490(3) ?
    N4 H4C . 0.91(3) ?
    N4 H4B . 0.83(3) ?
    N4 H4A . 0.91(3) ?
    C16 C17 . 1.515(3) ?
    C16 C15 . 1.518(3) ?
    C16 H16 . 0.9800 ?
    C12 C11 . 1.376(4) ?
    C12 H12 . 0.9300 ?
    C15 H15A . 0.9700 ?
    C15 H15B . 0.9700 ?
    C11 C10 . 1.384(4) ?
    C11 H11 . 0.9300 ?
    C10 H10 . 0.9300 ?
    C17 H17A . 0.9600 ?
    C17 H17B . 0.9600 ?
    C17 H17C . 0.9600 ?
    O9 H9A . 0.76(4) ?
    O9 H9B . 0.84(4) ?
    O10 H10B . 0.74(4) ?
    O10 H10A . 0.88(6) ?
loop_
    _geom_angle_atom_site_label_1
    _geom_angle_atom_site_label_2
    _geom_angle_atom_site_label_3
    _geom_angle_site_symmetry_1
    _geom_angle_site_symmetry_3
    _geom_angle
    _geom_angle_publ_flag
    C15 N3 H3C . . 112.1(19) ?
    C15 N3 H3A . . 107.1(19) ?
    H3C N3 H3A . . 107(3) ?
    C15 N3 H3B . . 111(2) ?
    H3C N3 H3B . . 110(3) ?
    H3A N3 H3B . . 110(3) ?
    N1 Cd1 N2 . . 160.33(6) ?
    N1 Cd1 O7 . . 126.63(6) ?
    N2 Cd1 O7 . . 72.61(6) ?
    N1 Cd1 O1 . . 71.23(7) ?
    N2 Cd1 O1 . . 110.88(7) ?
    O7 Cd1 O1 . . 103.92(7) ?
    N1 Cd1 O3 . . 70.42(6) ?
    N2 Cd1 O3 . . 110.59(7) ?
    O7 Cd1 O3 . . 86.77(6) ?
    O1 Cd1 O3 . . 138.50(6) ?
    N1 Cd1 O5 . . 90.60(6) ?
    N2 Cd1 O5 . . 70.02(6) ?
    O7 Cd1 O5 . . 142.62(6) ?
    O1 Cd1 O5 . . 90.16(7) ?
    O3 Cd1 O5 . . 105.44(6) ?
    C1 O1 Cd1 . . 115.64(14) ?
    N1 C2 C3 . . 120.81(19) ?
    N1 C2 C1 . . 115.44(17) ?
    C3 C2 C1 . . 123.71(18) ?
    C2 N1 C6 . . 121.19(17) ?
    C2 N1 Cd1 . . 118.94(13) ?
    C6 N1 Cd1 . . 119.73(13) ?
    N1 C6 C5 . . 120.86(19) ?
    N1 C6 C7 . . 115.26(17) ?
    C5 C6 C7 . . 123.83(19) ?
    C8 O5 Cd1 . . 116.58(14) ?
    O1 C1 O2 . . 126.0(2) ?
    O1 C1 C2 . . 117.64(18) ?
    O2 C1 C2 . . 116.35(18) ?
    C7 O3 Cd1 . . 114.43(12) ?
    C14 O7 Cd1 . . 116.65(14) ?
    C9 N2 C13 . . 121.17(18) ?
    C9 N2 Cd1 . . 121.10(14) ?
    C13 N2 Cd1 . . 117.70(14) ?
    C6 C5 C4 . . 118.7(2) ?
    C6 C5 H5 . . 120.6 ?
    C4 C5 H5 . . 120.6 ?
    N2 C9 C10 . . 120.7(2) ?
    N2 C9 C8 . . 116.00(18) ?
    C10 C9 C8 . . 123.3(2) ?
    C3 C4 C5 . . 119.84(19) ?
    C3 C4 H4 . . 120.1 ?
    C5 C4 H4 . . 120.1 ?
    C4 C3 C2 . . 118.59(19) ?
    C4 C3 H3 . . 120.7 ?
    C2 C3 H3 . . 120.7 ?
    O4 C7 O3 . . 126.7(2) ?
    O4 C7 C6 . . 116.74(19) ?
    O3 C7 C6 . . 116.52(18) ?
    O8 C14 O7 . . 124.7(2) ?
    O8 C14 C13 . . 117.2(2) ?
    O7 C14 C13 . . 118.04(18) ?
    N2 C13 C12 . . 120.8(2) ?
    N2 C13 C14 . . 114.95(17) ?
    C12 C13 C14 . . 124.22(19) ?
    O6 C8 O5 . . 126.1(2) ?
    O6 C8 C9 . . 117.6(2) ?
    O5 C8 C9 . . 116.27(19) ?
    C16 N4 H4C . . 107.8(18) ?
    C16 N4 H4B . . 108(2) ?
    H4C N4 H4B . . 113(3) ?
    C16 N4 H4A . . 108.2(19) ?
    H4C N4 H4A . . 111(3) ?
    H4B N4 H4A . . 109(3) ?
    N4 C16 C17 . . 109.4(2) ?
    N4 C16 C15 . . 108.95(18) ?
    C17 C16 C15 . . 114.1(2) ?
    N4 C16 H16 . . 108.1 ?
    C17 C16 H16 . . 108.1 ?
    C15 C16 H16 . . 108.1 ?
    C11 C12 C13 . . 118.8(2) ?
    C11 C12 H12 . . 120.6 ?
    C13 C12 H12 . . 120.6 ?
    N3 C15 C16 . . 110.77(19) ?
    N3 C15 H15A . . 109.5 ?
    C16 C15 H15A . . 109.5 ?
    N3 C15 H15B . . 109.5 ?
    C16 C15 H15B . . 109.5 ?
    H15A C15 H15B . . 108.1 ?
    C12 C11 C10 . . 120.0(2) ?
    C12 C11 H11 . . 120.0 ?
    C10 C11 H11 . . 120.0 ?
    C11 C10 C9 . . 118.5(2) ?
    C11 C10 H10 . . 120.8 ?
    C9 C10 H10 . . 120.8 ?
    C16 C17 H17A . . 109.5 ?
    C16 C17 H17B . . 109.5 ?
    H17A C17 H17B . . 109.5 ?
    C16 C17 H17C . . 109.5 ?
    H17A C17 H17C . . 109.5 ?
    H17B C17 H17C . . 109.5 ?
    H9A O9 H9B . . 104(4) ?
    H10B O10 H10A . . 106(4) ?
loop_
    _geom_torsion_atom_site_label_1
    _geom_torsion_atom_site_label_2
    _geom_torsion_atom_site_label_3
    _geom_torsion_atom_site_label_4
    _geom_torsion_site_symmetry_1
    _geom_torsion_site_symmetry_2
    _geom_torsion_site_symmetry_3
    _geom_torsion_site_symmetry_4
    _geom_torsion
    _geom_torsion_publ_flag
    N1 Cd1 O1 C1 . . . . 9.37(15) ?
    N2 Cd1 O1 C1 . . . . -149.82(15) ?
    O7 Cd1 O1 C1 . . . . 133.77(16) ?
    O3 Cd1 O1 C1 . . . . 32.7(2) ?
    O5 Cd1 O1 C1 . . . . -81.21(16) ?
    C3 C2 N1 C6 . . . . 0.3(3) ?
    C1 C2 N1 C6 . . . . -177.55(17) ?
    C3 C2 N1 Cd1 . . . . -175.32(14) ?
    C1 C2 N1 Cd1 . . . . 6.9(2) ?
    N2 Cd1 N1 C2 . . . . 91.3(2) ?
    O7 Cd1 N1 C2 . . . . -101.95(15) ?
    O1 Cd1 N1 C2 . . . . -8.29(14) ?
    O3 Cd1 N1 C2 . . . . -172.14(16) ?
    O5 Cd1 N1 C2 . . . . 81.67(15) ?
    N2 Cd1 N1 C6 . . . . -84.3(2) ?
    O7 Cd1 N1 C6 . . . . 82.38(16) ?
    O1 Cd1 N1 C6 . . . . 176.04(16) ?
    O3 Cd1 N1 C6 . . . . 12.20(13) ?
    O5 Cd1 N1 C6 . . . . -93.99(15) ?
    C2 N1 C6 C5 . . . . -0.4(3) ?
    Cd1 N1 C6 C5 . . . . 175.12(15) ?
    C2 N1 C6 C7 . . . . 177.30(17) ?
    Cd1 N1 C6 C7 . . . . -7.1(2) ?
    N1 Cd1 O5 C8 . . . . 178.02(17) ?
    N2 Cd1 O5 C8 . . . . 1.47(16) ?
    O7 Cd1 O5 C8 . . . . 2.8(2) ?
    O1 Cd1 O5 C8 . . . . -110.75(17) ?
    O3 Cd1 O5 C8 . . . . 108.19(17) ?
    Cd1 O1 C1 O2 . . . . 170.55(18) ?
    Cd1 O1 C1 C2 . . . . -9.2(2) ?
    N1 C2 C1 O1 . . . . 2.1(3) ?
    C3 C2 C1 O1 . . . . -175.7(2) ?
    N1 C2 C1 O2 . . . . -177.69(19) ?
    C3 C2 C1 O2 . . . . 4.6(3) ?
    N1 Cd1 O3 C7 . . . . -17.16(14) ?
    N2 Cd1 O3 C7 . . . . 141.91(15) ?
    O7 Cd1 O3 C7 . . . . -148.03(15) ?
    O1 Cd1 O3 C7 . . . . -40.58(19) ?
    O5 Cd1 O3 C7 . . . . 67.86(15) ?
    N1 Cd1 O7 C14 . . . . -175.19(15) ?
    N2 Cd1 O7 C14 . . . . 0.15(15) ?
    O1 Cd1 O7 C14 . . . . 108.04(17) ?
    O3 Cd1 O7 C14 . . . . -112.60(17) ?
    O5 Cd1 O7 C14 . . . . -1.2(2) ?
    N1 Cd1 N2 C9 . . . . -11.6(3) ?
    O7 Cd1 N2 C9 . . . . 179.53(17) ?
    O1 Cd1 N2 C9 . . . . 80.88(16) ?
    O3 Cd1 N2 C9 . . . . -100.88(15) ?
    O5 Cd1 N2 C9 . . . . -1.33(15) ?
    N1 Cd1 N2 C13 . . . . 170.20(16) ?
    O7 Cd1 N2 C13 . . . . 1.35(14) ?
    O1 Cd1 N2 C13 . . . . -97.29(15) ?
    O3 Cd1 N2 C13 . . . . 80.95(15) ?
    O5 Cd1 N2 C13 . . . . -179.50(16) ?
    N1 C6 C5 C4 . . . . 0.3(3) ?
    C7 C6 C5 C4 . . . . -177.21(19) ?
    C13 N2 C9 C10 . . . . -0.2(3) ?
    Cd1 N2 C9 C10 . . . . -178.30(16) ?
    C13 N2 C9 C8 . . . . 179.24(18) ?
    Cd1 N2 C9 C8 . . . . 1.1(2) ?
    C6 C5 C4 C3 . . . . -0.1(3) ?
    C5 C4 C3 C2 . . . . -0.1(3) ?
    N1 C2 C3 C4 . . . . 0.0(3) ?
    C1 C2 C3 C4 . . . . 177.62(19) ?
    Cd1 O3 C7 O4 . . . . -160.3(2) ?
    Cd1 O3 C7 C6 . . . . 19.5(2) ?
    N1 C6 C7 O4 . . . . 170.5(2) ?
    C5 C6 C7 O4 . . . . -11.9(3) ?
    N1 C6 C7 O3 . . . . -9.4(3) ?
    C5 C6 C7 O3 . . . . 168.28(19) ?
    Cd1 O7 C14 O8 . . . . 176.57(18) ?
    Cd1 O7 C14 C13 . . . . -1.5(3) ?
    C9 N2 C13 C12 . . . . 0.2(3) ?
    Cd1 N2 C13 C12 . . . . 178.42(15) ?
    C9 N2 C13 C14 . . . . 179.35(18) ?
    Cd1 N2 C13 C14 . . . . -2.5(2) ?
    O8 C14 C13 N2 . . . . -175.54(19) ?
    O7 C14 C13 N2 . . . . 2.6(3) ?
    O8 C14 C13 C12 . . . . 3.5(3) ?
    O7 C14 C13 C12 . . . . -178.3(2) ?
    Cd1 O5 C8 O6 . . . . 177.91(19) ?
    Cd1 O5 C8 C9 . . . . -1.4(2) ?
    N2 C9 C8 O6 . . . . -179.1(2) ?
    C10 C9 C8 O6 . . . . 0.3(3) ?
    N2 C9 C8 O5 . . . . 0.3(3) ?
    C10 C9 C8 O5 . . . . 179.7(2) ?
    N2 C13 C12 C11 . . . . -0.3(3) ?
    C14 C13 C12 C11 . . . . -179.3(2) ?
    N4 C16 C15 N3 . . . . 167.86(18) ?
    C17 C16 C15 N3 . . . . -69.6(3) ?
    C13 C12 C11 C10 . . . . 0.3(4) ?
    C12 C11 C10 C9 . . . . -0.3(4) ?
    N2 C9 C10 C11 . . . . 0.2(3) ?
    C8 C9 C10 C11 . . . . -179.2(2) ?
loop_
    _geom_hbond_atom_site_label_D
    _geom_hbond_atom_site_label_H
    _geom_hbond_atom_site_label_A
    _geom_hbond_site_symmetry_A
    _geom_hbond_distance_DH
    _geom_hbond_distance_HA
    _geom_hbond_distance_DA
    _geom_hbond_angle_DHA
    N3 H3A O10 1_655 0.89(3) 1.90(3) 2.780(3) 172(3)
    N3 H3B O3 1_565 0.86(3) 2.04(3) 2.899(3) 177(3)
    N3 H3C O2 1_655 0.924(18) 1.891(19) 2.790(3) 164(3)
    N4 H4A O8 1_565 0.91(3) 1.96(3) 2.870(3) 176(3)
    N4 H4B O5 . 0.83(3) 2.06(3) 2.889(3) 172(3)
    N4 H4C O9 1_565 0.91(3) 1.90(3) 2.803(3) 170(3)
    O9 H9A O4 1_455 0.76(4) 1.96(4) 2.708(3) 170(4)
    O9 H9B O2 1_545 0.84(4) 2.00(4) 2.827(3) 165(4)
    O10 H10A O6 2_676 0.88(6) 2.04(6) 2.848(4) 151(6)
    O10 H10B O8 2_666 0.74(4) 2.19(4) 2.835(3) 147(4)
    C10 H10 O3 2_766 0.93 2.54 3.298(3) 139
    C12 H12 O1 2_666 0.93 2.44 3.200(3) 139
data_global
_journal_date_recd_electronic     2011-05-09
_journal_date_accepted     2011-06-21
_journal_name_full     'Acta Crystallographica, Section E'
_journal_year     2011
_journal_volume     67
_journal_issue      7
_journal_page_first     m982
_journal_page_last     m982
_journal_paper_category     QM
_journal_coeditor_code     BT5545
_publ_contact_author_name     'Ali Akbar Agah'
_publ_contact_author_address
;
Faculty of Chemistry, Tarbiat Moallem University, 15614, Tehran, Iran
;
_publ_contact_author_email     'agah2006@yahoo.com'
_publ_contact_author_fax     '0098 021 88820993'
_publ_contact_author_phone     '0098 021 88329220'
_publ_section_title
;\
Propane-1,2-diaminium bis(pyridine-2,6-dicarboxylato-\
\k^3^<i>O</i>^2^,<i>N</i>,<i>O</i>^6^)cadmate dihydrate
;
loop_
    _publ_author_name
    _publ_author_footnote
    _publ_author_address
    'Aghabozorg, Hossein' .
;
Faculty of Chemistry, Tarbiat Moallem University, 15614, Tehran, Iran
;
    'Khazaie, Zeynab' .
;
Faculty of Chemistry, Tarbiat Moallem University, 15614, Tehran, Iran
;
    'Agah, Ali Akbar' .
;
Faculty of Chemistry, Tarbiat Moallem University, 15614, Tehran, Iran
;
    'Saemi, Maryam' .
;
Faculty of Chemistry, Tarbiat Moallem University, 15614, Tehran, Iran
;
    'Notash, Behrouz' .
;
Department of Chemistry, Shahid Beheshti University, G. C., Evin, Tehran
1983963113, Iran
;
