# Supplementary material for: Propane-1,2-diaminium bis­(pyridine-2,6-dicarboxyl­ato-κ3 O 2,N,O 6)cadmate dihydrate
Source: Acta Crystallogr Sect E Struct Rep Online. 2011 Jun 25;67(Pt 7):m982. doi: 10.1107/S160053681102438X (PMC3151907; doi:10.1107/S160053681102438X)
Supplement: Supplementary file 2 [file e-67-0m982-Isup2.hkl]

# 
# h,k,l, Fc-squared, Fo-squared, sigma(Fo-squared) and status flag 
# 
data_I
_shelx_title ' KH512-2H in P-1' 
_shelx_refln_list_code          4 
_shelx_F_calc_maximum      140.07 
_exptl_crystal_F_000       840.00 
_reflns_d_resolution_high  0.7292 
 
loop_ 
 _symmetry_equiv_pos_as_xyz 
 'x, y, z' 
 '-x, -y, -z' 
 
_cell_length_a     8.6227 
_cell_length_b    10.1331 
_cell_length_c    13.4480 
_cell_angle_alpha  81.363 
_cell_angle_beta   76.729 
_cell_angle_gamma  65.376 
 
_shelx_F_squared_multiplier     1.000 
 
loop_ 
 _refln_index_h 
 _refln_index_k 
 _refln_index_l 
 _refln_F_squared_calc 
 _refln_F_squared_meas 
 _refln_F_squared_sigma 
 _refln_observed_status 
   1   0   0     4141.96     4623.76     50.94 o 
   2   0   0    13700.05    14641.92     63.20 o 
   3   0   0     7656.25     7986.79     38.46 o 
   4   0   0     2218.43     2094.41     18.89 o 
   5   0   0        5.95       -2.71     10.81 o 
   6   0   0      667.38      651.21     14.60 o 
   7   0   0     2339.00     2330.26     36.91 o 
   8   0   0        1.23       -8.61      8.61 o 
   9   0   0       53.27       60.73     10.14 o 
  10   0   0       38.08       55.51     11.36 o 
 -10   1   0        4.57       14.80     10.29 o 
  -9   1   0      107.87      102.38     13.14 o 
  -8   1   0        9.60       13.22     10.99 o 
  -7   1   0      518.07      549.36     14.51 o 
  -6   1   0      345.18      355.07     13.39 o 
  -5   1   0      376.46      401.15     12.61 o 
  -4   1   0        4.39       21.82     10.63 o 
  -3   1   0     3849.46     3960.68     34.90 o 
  -2   1   0    15736.70    16530.59     50.24 o 
  -1   1   0     2425.67     2472.98     21.57 o 
   0   1   0    15601.09    16140.19     69.68 o 
   1   1   0     3603.80     4020.95    188.51 o 
   2   1   0      216.23      194.01     12.73 o 
   3   1   0      197.09      205.62     13.12 o 
   4   1   0      522.26      531.27     10.73 o 
   5   1   0      215.44      218.92     11.51 o 
   6   1   0      687.09      678.56      9.68 o 
   7   1   0        0.71        8.99      8.91 o 
   8   1   0        6.93        3.89      8.16 o 
   9   1   0       48.50       54.46      8.94 o 
  10   1   0        0.55        3.65     10.08 o 
  -9   2   0      110.17      112.42     11.48 o 
  -8   2   0       38.05       21.62     14.43 o 
  -7   2   0      214.42      206.47     14.08 o 
  -6   2   0      119.22      114.22     12.82 o 
  -5   2   0      239.07      238.91     12.99 o 
  -4   2   0       16.96       46.67      7.75 o 
  -3   2   0     7911.16     8152.42     38.69 o 
  -2   2   0     4040.90     4370.39     19.37 o 
  -1   2   0      600.82      657.49     11.06 o 
   0   2   0    10329.58     9563.56    150.95 o 
   1   2   0      975.11     1050.84     29.52 o 
   2   2   0     6899.71     7539.20    319.12 o 
   3   2   0     3845.77     3788.86    138.64 o 
   4   2   0      919.20      922.36     12.58 o 
   5   2   0       87.85       84.92      7.09 o 
   6   2   0     1740.71     1849.79     35.73 o 
   7   2   0      158.18      174.93     12.60 o 
   8   2   0      262.96      252.51     10.35 o 
   9   2   0      264.78      273.25      9.46 o 
  10   2   0       23.21       37.68      9.33 o 
  11   2   0        5.23       10.40     11.76 o 
  -9   3   0       82.82       78.12     17.36 o 
  -8   3   0       16.00       16.34     16.54 o 
  -7   3   0        0.60       23.14     15.19 o 
  -6   3   0      116.50      123.82     13.18 o 
  -5   3   0      127.29      116.73      9.91 o 
  -4   3   0       21.74       28.24      8.16 o 
  -3   3   0      214.43      212.56      8.58 o 
  -2   3   0     1128.33     1215.28     10.71 o 
  -1   3   0     2280.75     2322.70     21.20 o 
   0   3   0       22.82       27.39      8.39 o 
   1   3   0       38.84       49.84      6.15 o 
   2   3   0    17760.32    19740.58    524.05 o 
   3   3   0     2914.84     3149.33    140.97 o 
   4   3   0       18.11       26.87      7.20 o 
   5   3   0     1567.11     1618.80    192.59 o 
   6   3   0     2540.83     2484.15     24.68 o 
   7   3   0      113.80      122.27      7.76 o 
   8   3   0      256.16      230.34      8.22 o 
   9   3   0      592.83      581.01     20.68 o 
  10   3   0       60.12       65.94      9.31 o 
  11   3   0        7.58       10.77     11.41 o 
  -8   4   0        3.23       -1.66     13.10 o 
  -7   4   0      126.17      147.76     11.94 o 
  -6   4   0      488.80      505.78     15.20 o 
  -5   4   0       68.34       62.94     11.98 o 
  -4   4   0      295.56      311.34     16.40 o 
  -3   4   0      891.33      867.40      9.10 o 
  -2   4   0      202.78      204.85      9.88 o 
  -1   4   0     1294.94     1301.79     12.37 o 
   0   4   0     9096.50     9331.77    138.84 o 
   1   4   0      832.70      831.39     12.51 o 
   2   4   0     2902.81     3071.34     32.65 o 
   3   4   0    12015.22    12393.44    381.39 o 
   4   4   0     1182.75     1194.10     25.90 o 
   5   4   0     1851.10     1859.50    132.10 o 
   6   4   0      738.43      767.30     36.56 o 
   7   4   0      830.64      815.31     17.15 o 
   8   4   0       74.72       67.87      8.37 o 
   9   4   0      293.45      292.70      9.07 o 
  10   4   0      145.76      142.28     10.10 o 
  11   4   0       11.82        1.49     11.63 o 
  -8   5   0       23.48       31.58     17.91 o 
  -7   5   0      114.09      144.34     18.15 o 
  -6   5   0      114.47      124.40     10.94 o 
  -5   5   0       75.10       76.11      9.56 o 
  -4   5   0      538.49      529.00      8.38 o 
  -3   5   0      691.66      697.51     12.47 o 
  -2   5   0      256.01      245.56      7.30 o 
  -1   5   0     2914.07     3069.89     29.84 o 
   0   5   0     5385.95     5456.07     85.98 o 
   1   5   0      206.87      216.76      7.67 o 
   2   5   0      889.35      905.51     14.03 o 
   3   5   0     2806.04     2922.20     36.66 o 
   4   5   0       47.62       63.69      5.55 o 
   5   5   0      177.56      186.15      8.03 o 
   6   5   0      997.81      987.40     81.65 o 
   7   5   0      391.40      392.35     24.00 o 
   8   5   0       53.69       54.43      8.26 o 
   9   5   0      151.08      120.38      9.11 o 
  10   5   0        0.41       -0.77      9.74 o 
  11   5   0       30.71       44.44     11.47 o 
  -7   6   0      208.78      231.57     26.75 o 
  -6   6   0       79.23       79.35     16.08 o 
  -5   6   0       92.35       91.46     14.25 o 
  -4   6   0      262.53      251.32     19.37 o 
  -3   6   0     1071.30     1071.79     39.83 o 
  -2   6   0      188.07      197.29      8.74 o 
  -1   6   0      513.66      488.76      6.74 o 
   0   6   0     8163.72     8113.90    134.43 o 
   1   6   0      131.48      139.66      6.75 o 
   2   6   0     1094.05     1114.34      9.38 o 
   3   6   0      729.89      687.65      7.28 o 
   4   6   0      148.74      118.52      5.89 o 
   5   6   0       33.61       41.10      5.63 o 
   6   6   0      363.44      361.96      7.76 o 
   7   6   0      582.77      588.62     11.96 o 
   8   6   0       16.65       16.02      6.90 o 
   9   6   0       62.31       62.59      8.91 o 
  10   6   0       13.17        8.91     10.12 o 
  11   6   0       68.67       53.37     11.61 o 
  -6   7   0      135.54      124.26     11.46 o 
  -5   7   0       93.99       86.69     12.06 o 
  -4   7   0      644.57      612.91     14.57 o 
  -3   7   0      753.33      745.24      8.92 o 
  -2   7   0      107.20      112.47      7.13 o 
  -1   7   0      591.68      581.57     16.35 o 
   0   7   0      861.84      843.79     24.02 o 
   1   7   0      436.13      409.74      6.67 o 
   2   7   0      343.80      360.83      9.37 o 
   3   7   0      786.54      785.48      8.38 o 
   4   7   0       88.16       74.68      8.16 o 
   5   7   0      143.75      146.70      5.60 o 
   6   7   0      246.53      263.20      7.44 o 
   7   7   0       20.70       19.76     13.10 o 
   8   7   0        3.66        9.68      8.16 o 
   9   7   0      168.62      150.60     11.76 o 
  10   7   0        3.47        5.19      9.74 o 
  11   7   0       38.87       42.29     12.26 o 
  -5   8   0        0.23       -7.40     13.38 o 
  -4   8   0       18.58       12.18      7.84 o 
  -3   8   0      610.13      616.69     19.14 o 
  -2   8   0       13.31       30.86      8.02 o 
  -1   8   0      176.22      186.23     14.09 o 
   0   8   0      597.92      610.62      7.85 o 
   1   8   0        0.97       -5.85     10.07 o 
   2   8   0     1933.58     1987.80     50.39 o 
   3   8   0      419.30      430.36     12.08 o 
   4   8   0       21.72       17.05      7.54 o 
   5   8   0      361.62      370.96      7.94 o 
   6   8   0      103.01      102.38      6.11 o 
   7   8   0      118.93      129.19      6.73 o 
   8   8   0      232.34      225.62     14.74 o 
   9   8   0      337.92      320.12     10.75 o 
  10   8   0       11.52       14.05     10.98 o 
  11   8   0        3.89       11.08     13.16 o 
  -4   9   0       63.37       65.80     10.22 o 
  -3   9   0      118.39      132.43     14.67 o 
  -2   9   0       57.39       67.76      7.72 o 
  -1   9   0      355.09      355.20      9.25 o 
   0   9   0      814.18      827.39      8.55 o 
   1   9   0       14.78       12.72      7.26 o 
   2   9   0     2091.90     2125.61     29.30 o 
   3   9   0      857.19      888.21     21.14 o 
   4   9   0      100.70      105.57      6.60 o 
   5   9   0      167.74      180.80      8.18 o 
   6   9   0      318.37      309.04     12.25 o 
   7   9   0       26.11       23.26      6.79 o 
   8   9   0       46.78       49.33     11.85 o 
   9   9   0      137.22      130.34     12.73 o 
  10   9   0       28.87       33.35     12.48 o 
  -3  10   0      128.61      129.50      9.56 o 
  -2  10   0       67.96       84.40     11.60 o 
  -1  10   0      243.09      259.81     12.23 o 
   0  10   0     1420.84     1416.54     30.79 o 
   1  10   0        0.97        4.43      6.97 o 
   2  10   0     1159.47     1161.11     22.61 o 
   3  10   0      469.88      456.38      8.88 o 
   4  10   0        9.76       13.22      8.05 o 
   5  10   0      246.22      255.31     16.51 o 
   6  10   0      267.19      289.97     16.10 o 
   7  10   0      112.31      118.33      9.34 o 
   8  10   0       25.53       29.17     11.79 o 
   9  10   0       78.25       76.42     24.40 o 
  10  10   0       11.23       15.40     18.56 o 
  -2  11   0      172.07      163.85     10.36 o 
  -1  11   0      349.86      338.43     12.55 o 
   0  11   0      480.46      473.62     15.04 o 
   1  11   0        0.18        4.98      7.68 o 
   2  11   0       51.88       61.66      8.57 o 
   3  11   0      212.66      206.46      9.35 o 
   4  11   0        6.92        3.88      9.20 o 
   5  11   0       21.77       10.93      7.70 o 
   6  11   0      153.23      144.60     10.10 o 
   7  11   0        1.15       21.09     12.67 o 
   8  11   0        8.72       24.17     11.30 o 
   9  11   0        5.58        8.63     24.97 o 
  -1  12   0       63.16       61.46     10.09 o 
   0  12   0      249.40      260.94     11.23 o 
   1  12   0       39.75       52.81      9.03 o 
   2  12   0      169.57      179.40      9.71 o 
   3  12   0      139.74      145.81     10.03 o 
   4  12   0        0.04       10.33     10.50 o 
   5  12   0      116.32      115.90      9.86 o 
   6  12   0       73.79       90.32     10.18 o 
   7  12   0        2.80        2.77     10.91 o 
   8  12   0       42.35       38.04     11.25 o 
   9  12   0       32.85       42.32     29.34 o 
   1  13   0       26.64       44.64     11.47 o 
   2  13   0       24.82       18.11      9.86 o 
   3  13   0      156.35      169.40     11.32 o 
   4  13   0        3.17        5.31     11.03 o 
   5  13   0       64.31       78.25     11.73 o 
   6  13   0       94.23       95.11     13.23 o 
   7  13   0       11.93       11.07     12.26 o 
  -7 -13   1       50.89       58.64     11.94 o 
  -6 -13   1      115.10      110.97     10.46 o 
  -5 -13   1        0.14       -1.05     11.44 o 
  -4 -13   1      120.24      122.58     13.49 o 
  -3 -13   1       83.88       98.52     10.64 o 
  -2 -13   1        5.06        7.62     11.82 o 
  -8 -12   1        0.23       -3.38     11.49 o 
  -7 -12   1       25.75       26.23     11.64 o 
  -6 -12   1        3.79        5.36     14.07 o 
  -5 -12   1       12.38       24.22     10.01 o 
  -4 -12   1      174.20      180.32     10.19 o 
  -3 -12   1        7.80        1.38      7.79 o 
  -2 -12   1       88.17       71.85      9.40 o 
  -1 -12   1      151.84      132.70     10.14 o 
   0 -12   1        6.90        4.87      8.73 o 
   1 -12   1       48.41       48.76     11.73 o 
  -9 -11   1        0.85        2.21     23.10 o 
  -8 -11   1       25.79       29.42     10.93 o 
  -7 -11   1       47.84       60.82      9.64 o 
  -6 -11   1        8.89       10.61      7.78 o 
  -5 -11   1      116.27      140.57     13.22 o 
  -4 -11   1      531.02      513.71     27.47 o 
  -3 -11   1      115.66      113.12      7.77 o 
  -2 -11   1       78.50       80.66      8.02 o 
  -1 -11   1      315.34      332.88     24.22 o 
   0 -11   1      194.23      185.11      9.81 o 
   1 -11   1       18.45       25.35     10.39 o 
   2 -11   1      382.29      377.30     13.09 o 
 -10 -10   1      100.19       88.67     25.64 o 
  -9 -10   1        1.47      -10.88     21.76 o 
  -8 -10   1      103.97      114.86      9.43 o 
  -7 -10   1      113.99      129.17     14.74 o 
  -6 -10   1       11.52       17.05     13.12 o 
  -5 -10   1      133.95      137.58      8.44 o 
  -4 -10   1      829.80      793.90     28.93 o 
  -3 -10   1      178.21      193.96      9.49 o 
  -2 -10   1       69.81       76.54     12.46 o 
  -1 -10   1      534.81      532.77     21.28 o 
   0 -10   1      564.11      557.36     22.11 o 
   1 -10   1      133.31      135.91      8.54 o 
   2 -10   1      666.21      642.20     22.92 o 
   3 -10   1       66.99       63.07      9.61 o 
 -10  -9   1       26.88       33.63     16.44 o 
  -9  -9   1        1.37       17.73     20.94 o 
  -8  -9   1        1.94        8.84      9.56 o 
  -7  -9   1      185.98      202.52     10.03 o 
  -6  -9   1      456.72      457.21     18.70 o 
  -5  -9   1      102.90       96.65      7.86 o 
  -4  -9   1      322.53      326.23      9.64 o 
  -3  -9   1      245.17      248.45     18.59 o 
  -2  -9   1       32.78       34.87      6.54 o 
  -1  -9   1      275.42      285.31      8.27 o 
   0  -9   1      342.20      339.24      7.38 o 
   1  -9   1        0.72        3.28      7.84 o 
   2  -9   1      331.28      349.45     14.32 o 
   3  -9   1       31.05       26.84      8.46 o 
   4  -9   1        0.19       -9.27      9.27 o 
 -11  -8   1       11.08       26.22     12.66 o 
 -10  -8   1       52.91       62.50     10.93 o 
  -9  -8   1        4.90       22.83     11.34 o 
  -8  -8   1       95.03       95.75     11.61 o 
  -7  -8   1      323.85      325.94      7.00 o 
  -6  -8   1       18.27       19.45      7.87 o 
  -5  -8   1       14.22       13.77      6.46 o 
  -4  -8   1      169.63      183.16      6.86 o 
  -3  -8   1      260.94      256.25     12.56 o 
  -2  -8   1     1282.63     1305.77     41.20 o 
  -1  -8   1     1283.00     1290.89     30.44 o 
   0  -8   1        5.83        0.66      6.33 o 
   1  -8   1      347.99      342.03      8.66 o 
   2  -8   1      332.37      326.13     13.28 o 
   3  -8   1       21.61       18.23      7.18 o 
   4  -8   1       43.07       50.36      7.82 o 
   5  -8   1      297.13      307.64      9.54 o 
 -11  -7   1       23.32       11.41     11.96 o 
 -10  -7   1       30.75       31.33     10.00 o 
  -9  -7   1        0.27       -8.87      9.65 o 
  -8  -7   1      151.97      137.72     10.94 o 
  -7  -7   1      122.92      128.92      7.14 o 
  -6  -7   1       98.19      112.28      6.87 o 
  -5  -7   1      425.67      419.17     15.93 o 
  -4  -7   1     1351.39     1358.72     45.56 o 
  -3  -7   1        8.17        8.75      5.96 o 
  -2  -7   1     1055.02     1041.98     10.44 o 
  -1  -7   1     1464.18     1499.49     42.99 o 
   0  -7   1      161.99      171.51      6.63 o 
   1  -7   1       74.10       77.73      7.17 o 
   2  -7   1     1101.35     1064.31     34.96 o 
   3  -7   1      280.31      265.73      8.04 o 
   4  -7   1      301.63      293.32     32.45 o 
   5  -7   1      191.82      208.58     10.80 o 
   6  -7   1      101.30       68.42     14.01 o 
 -11  -6   1      180.26      159.32     12.95 o 
 -10  -6   1      185.36      178.68     10.57 o 
  -9  -6   1        0.07       10.91      8.80 o 
  -8  -6   1      176.69      185.06     11.21 o 
  -7  -6   1      586.81      590.35     33.21 o 
  -6  -6   1      232.32      233.01      7.04 o 
  -5  -6   1     1014.36     1003.25     19.87 o 
  -4  -6   1     4335.08     4431.62    102.83 o 
  -3  -6   1      387.66      416.31      8.33 o 
  -2  -6   1      113.21      106.89      6.41 o 
  -1  -6   1     4114.04     4222.17     95.04 o 
   0  -6   1      399.67      383.98     11.78 o 
   1  -6   1      675.14      680.06      8.97 o 
   2  -6   1      852.80      831.22     26.02 o 
   3  -6   1      780.38      771.39     21.41 o 
   4  -6   1       92.18       97.44      7.84 o 
   5  -6   1      282.61      289.33      8.93 o 
   6  -6   1      125.04      126.77     11.88 o 
   7  -6   1       54.68       50.68     18.08 o 
 -11  -5   1      135.91      121.57     11.93 o 
 -10  -5   1       47.68       45.20      9.71 o 
  -9  -5   1       14.47       18.04      8.57 o 
  -8  -5   1      170.65      180.44      8.65 o 
  -7  -5   1       60.65       60.33      9.30 o 
  -6  -5   1        9.78       13.96      7.08 o 
  -5  -5   1      496.52      487.11      6.98 o 
  -4  -5   1     3310.86     3371.10     52.57 o 
  -3  -5   1     1590.70     1803.90     24.94 o 
  -2  -5   1      848.67      857.13      8.55 o 
  -1  -5   1     6308.19     6379.78    113.20 o 
   0  -5   1       62.48       83.49      7.12 o 
   1  -5   1     2085.49     2149.67     72.56 o 
   2  -5   1     1119.89     1092.87     45.49 o 
   3  -5   1      319.38      325.57     11.34 o 
   4  -5   1       54.56       68.45     11.73 o 
   5  -5   1      290.71      291.77      9.25 o 
   6  -5   1        7.92       34.87     14.57 o 
   7  -5   1       22.72       51.59     15.76 o 
   8  -5   1      100.91      159.71     18.12 o 
 -11  -4   1       51.21       54.34     11.33 o 
 -10  -4   1      114.79      119.39     10.36 o 
  -9  -4   1       11.35       15.09      8.54 o 
  -8  -4   1      251.89      247.91      9.48 o 
  -7  -4   1      575.80      541.51     26.04 o 
  -6  -4   1       45.70       49.06      9.13 o 
  -5  -4   1      108.79       90.59      7.27 o 
  -4  -4   1     5455.20     5628.71    132.90 o 
  -3  -4   1     3496.48     3863.55     97.89 o 
  -2  -4   1     5952.27     6206.48    104.76 o 
  -1  -4   1     3849.83     3972.58     53.92 o 
   0  -4   1     1974.40     2007.67     61.39 o 
   1  -4   1     2976.08     3054.46     68.25 o 
   2  -4   1     2940.64     2880.26     14.47 o 
   3  -4   1       41.24       46.98      6.75 o 
   4  -4   1       59.63       68.33     19.40 o 
   5  -4   1      947.51      913.37     26.50 o 
   6  -4   1        2.58       -7.18     13.72 o 
   7  -4   1       28.11       29.77     15.93 o 
   8  -4   1      102.14      126.56     16.39 o 
 -11  -3   1       24.29       42.15     12.54 o 
 -10  -3   1        0.43       14.15      9.74 o 
  -9  -3   1      148.17      168.21      9.06 o 
  -8  -3   1       64.97       78.56      8.38 o 
  -7  -3   1      161.44      166.25      7.59 o 
  -6  -3   1      161.32      185.25     23.03 o 
  -5  -3   1      469.40      436.36     15.11 o 
  -4  -3   1     4032.16     4306.25    113.36 o 
  -3  -3   1       17.20       21.42      6.21 o 
  -2  -3   1    19619.26    20841.06    770.98 o 
  -1  -3   1     7006.52     7187.25    169.53 o 
   0  -3   1      231.33      248.74      9.57 o 
   1  -3   1     2809.72     2784.55     35.82 o 
   2  -3   1     2950.21     2955.74     16.18 o 
   3  -3   1      534.78      523.55     26.48 o 
   4  -3   1      672.88      677.81     10.05 o 
   5  -3   1     3154.47     3167.31     14.91 o 
   6  -3   1       36.84       43.96      9.20 o 
   7  -3   1      172.61      186.70     15.46 o 
   8  -3   1       13.64       15.97     14.96 o 
   9  -3   1        0.15      -11.56     19.84 o 
 -10  -2   1       78.68       85.45      9.58 o 
  -9  -2   1      198.30      219.95      9.80 o 
  -8  -2   1      135.08      140.36      8.32 o 
  -7  -2   1      318.66      310.97     10.98 o 
  -6  -2   1       36.42       44.83      7.10 o 
  -5  -2   1      130.74      136.08      8.62 o 
  -4  -2   1     1993.61     2009.63     66.17 o 
  -3  -2   1     1817.94     1848.25     41.95 o 
  -2  -2   1    14002.04    13771.37    492.36 o 
  -1  -2   1    10801.45    10866.41    262.53 o 
   0  -2   1       16.55       33.14     12.27 o 
   1  -2   1      614.74      615.58     12.66 o 
   2  -2   1     5661.42     5647.17     62.72 o 
   3  -2   1      431.28      425.10      9.93 o 
   4  -2   1     3860.09     4062.87     97.02 o 
   5  -2   1     1737.76     1760.22     27.52 o 
   6  -2   1       80.14      105.21     13.16 o 
   7  -2   1      193.69      182.93     10.17 o 
   8  -2   1       56.00       77.75     10.92 o 
   9  -2   1        6.99       -4.89     17.85 o 
 -10  -1   1        4.40       16.51     10.62 o 
  -9  -1   1        7.48        6.61      8.81 o 
  -8  -1   1      109.36      112.81      8.54 o 
  -7  -1   1       27.55       35.59      7.57 o 
  -6  -1   1        8.68       11.00     10.21 o 
  -5  -1   1     2215.71     2215.83     14.19 o 
  -4  -1   1     2405.25     2514.18     79.40 o 
  -3  -1   1     2061.49     2187.05     80.24 o 
  -2  -1   1     2510.81     2651.37     61.20 o 
  -1  -1   1     6095.32     6446.86    245.36 o 
   0  -1   1      305.50      339.67     13.26 o 
   1  -1   1     1442.98     1538.30     20.75 o 
   3  -1   1     1156.19     1192.46     18.90 o 
   4  -1   1    10376.37    10784.09    142.43 o 
   5  -1   1      910.95      976.66     15.64 o 
   6  -1   1       95.35      113.58     13.26 o 
   7  -1   1      214.24      187.23     14.11 o 
   8  -1   1      131.79      124.63     13.96 o 
   9  -1   1       35.32       48.39     11.85 o 
  10  -1   1        6.91        9.20     14.37 o 
 -10   0   1       53.51       44.53     11.81 o 
  -9   0   1        0.29        7.40      8.56 o 
  -8   0   1      139.77      153.02      8.60 o 
  -7   0   1       12.32       16.91      7.60 o 
  -6   0   1       88.62       83.62      7.39 o 
  -5   0   1     1386.13     1453.47     13.61 o 
  -4   0   1     3184.59     3313.18     23.55 o 
  -3   0   1      371.17      433.04     14.91 o 
  -2   0   1        3.05       19.02     16.28 o 
  -1   0   1     8182.48     8590.60     58.27 o 
   1   0   1     8113.95     8511.49     49.57 o 
   2   0   1    12985.67    13317.12     43.99 o 
   3   0   1      175.39      171.07      8.85 o 
   4   0   1     1145.82     1256.26     17.89 o 
   5   0   1      956.45      971.45     15.59 o 
   6   0   1       19.96       20.61     11.83 o 
   7   0   1      943.27      947.75     16.10 o 
   8   0   1      658.28      672.42     11.83 o 
   9   0   1        0.03       -3.71     11.07 o 
  10   0   1       72.83       69.81     11.24 o 
 -10   1   1       11.93       29.29     12.38 o 
  -9   1   1        0.02       -3.57     10.54 o 
  -8   1   1      126.46      149.82     11.17 o 
  -7   1   1       20.31       21.37      9.97 o 
  -6   1   1        8.87        9.77     11.52 o 
  -5   1   1      279.73      290.82      9.83 o 
  -4   1   1     1102.34     1061.17     15.15 o 
  -3   1   1       90.51      136.37     13.15 o 
  -2   1   1       30.01        7.96     13.02 o 
  -1   1   1     2602.08     2811.00     31.28 o 
   0   1   1       51.64       71.04     10.14 o 
   2   1   1     2317.90     2483.25     38.37 o 
   3   1   1       97.99       89.76     11.85 o 
   4   1   1     1017.01     1018.99     17.83 o 
   5   1   1     2174.63     2250.29     19.73 o 
   6   1   1        5.97       16.90     10.76 o 
   7   1   1      412.39      430.28     14.49 o 
   8   1   1      902.64      951.81     12.99 o 
   9   1   1        0.07        0.23      9.11 o 
  10   1   1       59.20       59.83      9.89 o 
  -9   2   1       17.26       35.59     14.98 o 
  -8   2   1      103.05      130.62     12.42 o 
  -7   2   1      353.52      367.29     15.22 o 
  -6   2   1      127.38      132.41      9.25 o 
  -5   2   1      323.84      330.73     12.52 o 
  -4   2   1      734.90      662.48     13.67 o 
  -3   2   1        0.65      -12.39     12.39 o 
  -2   2   1     6706.31     6952.96    100.50 o 
  -1   2   1     1565.24     1483.61     19.04 o 
   0   2   1     1512.50     1605.77     17.07 o 
   1   2   1     8152.94     8858.74     60.50 o 
   2   2   1     1565.84     1558.52     23.63 o 
   3   2   1       11.60       18.26      8.10 o 
   4   2   1     1914.53     1891.71    115.07 o 
   5   2   1     3527.26     3708.01     99.76 o 
   6   2   1       57.41       67.37      8.42 o 
   7   2   1      678.37      660.56      8.78 o 
   8   2   1      817.24      823.95     15.91 o 
   9   2   1       29.70       22.75      8.63 o 
  10   2   1      121.09      107.54     11.48 o 
  11   2   1       18.40       33.48     11.45 o 
  -9   3   1       29.16       32.99     12.87 o 
  -8   3   1       26.27       35.17     12.45 o 
  -7   3   1      200.26      188.37     15.73 o 
  -6   3   1        1.81       11.72     12.77 o 
  -5   3   1      139.99      163.29     12.72 o 
  -4   3   1     1850.24     1836.24     15.51 o 
  -3   3   1      114.18      139.50      7.72 o 
  -2   3   1     5790.85     6189.75     64.26 o 
  -1   3   1      720.78      744.80      9.47 o 
   0   3   1       26.43       32.79      6.84 o 
   1   3   1      226.44      213.73      6.34 o 
   2   3   1      728.04      741.67     11.61 o 
   3   3   1      540.10      550.34      8.46 o 
   4   3   1     1496.09     1466.10    102.82 o 
   5   3   1     3943.93     3921.21     59.92 o 
   6   3   1      287.80      295.99      8.89 o 
   7   3   1      657.53      620.58     21.47 o 
   8   3   1       73.14       78.33      6.88 o 
   9   3   1       71.70       66.71      8.30 o 
  10   3   1       35.37       19.60      9.45 o 
  11   3   1       23.26       20.69     11.47 o 
  -8   4   1       81.17      101.76     16.67 o 
  -7   4   1       93.55       98.36     16.49 o 
  -6   4   1       14.83       47.05     13.84 o 
  -5   4   1      777.45      752.02     11.93 o 
  -4   4   1      464.58      481.44     13.01 o 
  -3   4   1       14.57       25.70      7.61 o 
  -2   4   1     1973.73     1994.55     45.07 o 
  -1   4   1     6525.26     6867.04     94.79 o 
   0   4   1        0.51        3.92      7.13 o 
   1   4   1     3490.54     3667.66     42.55 o 
   2   4   1     5316.57     5497.50     83.71 o 
   3   4   1        8.73       15.59      6.73 o 
   4   4   1     1107.40     1139.38     29.47 o 
   5   4   1     1122.18     1125.22     61.01 o 
   6   4   1      295.97      301.89      7.61 o 
   7   4   1      453.91      448.06      8.96 o 
   8   4   1      247.01      237.43      8.55 o 
   9   4   1        5.58        7.15      8.16 o 
  10   4   1      196.44      166.14      9.55 o 
  11   4   1       28.63       29.41     11.29 o 
  -8   5   1       30.60       22.29     15.65 o 
  -7   5   1       25.91       30.22     13.17 o 
  -6   5   1       10.32       -2.66     14.72 o 
  -5   5   1      496.19      484.00     11.09 o 
  -4   5   1      191.48      203.41     12.78 o 
  -3   5   1        5.11       14.93      8.92 o 
  -2   5   1      527.92      523.96      9.59 o 
  -1   5   1     2091.52     2053.28     21.27 o 
   0   5   1     1353.71     1455.61     16.62 o 
   1   5   1     1908.01     1979.17     51.64 o 
   2   5   1     2397.83     2411.16     15.68 o 
   3   5   1       78.95       93.52      6.73 o 
   4   5   1     2475.41     2492.23     43.39 o 
   5   5   1      527.22      535.17     19.31 o 
   6   5   1      115.12      119.44     10.02 o 
   7   5   1      475.33      461.73     15.74 o 
   8   5   1      211.28      216.33      8.74 o 
   9   5   1        6.03       22.45      9.10 o 
  10   5   1       25.69       21.55      9.82 o 
  11   5   1        7.01       27.19     10.68 o 
  -7   6   1        3.99       13.33     14.54 o 
  -6   6   1       10.43       10.02     11.99 o 
  -5   6   1      257.46      264.35      9.44 o 
  -4   6   1      829.16      842.15     14.64 o 
  -3   6   1      114.21      103.64     11.46 o 
  -2   6   1     2773.97     2743.04     45.62 o 
  -1   6   1     3011.39     2961.58     65.60 o 
   0   6   1      205.16      238.46      7.12 o 
   1   6   1     3471.54     3605.24     67.07 o 
   2   6   1     3240.55     3370.70     85.73 o 
   3   6   1      239.40      231.06      6.13 o 
   4   6   1      422.29      418.81     10.49 o 
   5   6   1     1550.30     1569.92     10.07 o 
   6   6   1      130.90      156.91     12.98 o 
   7   6   1      381.52      399.19     18.87 o 
   8   6   1      413.73      386.09      8.20 o 
   9   6   1       27.46       43.36      9.05 o 
  10   6   1        4.89        8.29      9.33 o 
  11   6   1        2.99       16.97     11.11 o 
  -6   7   1       11.09        2.74     13.81 o 
  -5   7   1        1.52       18.49     14.05 o 
  -4   7   1      508.01      491.25     11.80 o 
  -3   7   1        3.49       12.53      6.52 o 
  -2   7   1      458.87      475.71     13.16 o 
  -1   7   1      400.42      418.44      7.30 o 
   0   7   1        0.18       -1.32      6.67 o 
   1   7   1     1423.89     1428.64     15.98 o 
   2   7   1       53.34       55.84      5.99 o 
   3   7   1       58.41       73.36      8.45 o 
   4   7   1      807.54      814.21     19.50 o 
   5   7   1      386.11      368.56      7.14 o 
   6   7   1      280.89      290.76      9.59 o 
   7   7   1      310.71      309.62     10.61 o 
   8   7   1       41.56       47.09      9.08 o 
   9   7   1       11.12       21.30      9.61 o 
  10   7   1       19.71       34.53     12.34 o 
  11   7   1       19.38       28.92     12.35 o 
  -5   8   1       52.06       50.99     13.33 o 
  -4   8   1      299.81      368.18     34.70 o 
  -3   8   1        1.28        5.07      8.11 o 
  -2   8   1      471.14      468.24     10.65 o 
  -1   8   1      394.52      401.34     11.83 o 
   0   8   1       20.86       16.87      7.32 o 
   1   8   1      663.63      652.21     16.71 o 
   2   8   1     1046.63     1032.31     12.09 o 
   3   8   1       17.08       10.88      7.82 o 
   4   8   1     2150.04     2168.50     36.41 o 
   5   8   1      546.00      555.69      9.17 o 
   6   8   1      108.71      112.45      7.12 o 
   7   8   1      205.94      231.68     10.73 o 
   8   8   1       38.61       46.36     11.12 o 
   9   8   1        0.80       -8.48     10.36 o 
  10   8   1       47.36       33.89     11.05 o 
  11   8   1       36.31       39.79     13.67 o 
  -4   9   1      138.45      133.29     13.22 o 
  -3   9   1       46.47       49.22      8.12 o 
  -2   9   1      324.20      320.82      9.18 o 
  -1   9   1      124.83      133.16      7.95 o 
   0   9   1        1.66       -0.08      7.43 o 
   1   9   1      508.47      517.82     11.56 o 
   2   9   1     1327.97     1351.72     24.96 o 
   3   9   1      151.84      160.30      7.03 o 
   4   9   1     2235.69     2266.16     52.06 o 
   5   9   1      232.79      224.90      6.53 o 
   6   9   1      101.80       88.16      7.89 o 
   7   9   1      283.14      266.31      6.73 o 
   8   9   1      124.99      135.51      9.90 o 
   9   9   1       22.05       21.78     11.12 o 
  10   9   1       77.49       69.90     13.18 o 
  11   9   1       21.17       50.97     19.25 o 
  -3  10   1       31.21       28.08     12.27 o 
  -2  10   1      100.33      104.15     14.64 o 
  -1  10   1      978.90     1014.36     28.54 o 
   0  10   1      267.28      264.12      9.51 o 
   1  10   1      873.48      873.83     27.15 o 
   2  10   1     1493.77     1456.16     25.66 o 
   3  10   1       11.28       16.30     10.07 o 
   4  10   1      210.69      213.47     24.60 o 
   5  10   1      209.34      217.27      8.49 o 
   6  10   1      111.66      116.33      9.03 o 
   7  10   1       25.37       39.52      7.39 o 
   8  10   1      119.93      130.27     12.34 o 
   9  10   1        1.26        3.86     10.11 o 
  10  10   1       17.71        9.60     12.28 o 
  -2  11   1       74.55       91.92     10.20 o 
  -1  11   1      273.36      263.37     10.11 o 
   0  11   1       26.02       31.15      9.13 o 
   1  11   1      234.79      232.65      9.98 o 
   2  11   1      243.61      244.04     19.86 o 
   3  11   1        1.52       10.99      8.48 o 
   4  11   1      164.84      182.27     12.73 o 
   5  11   1      214.74      222.98      9.19 o 
   6  11   1       43.16       45.26      9.41 o 
   7  11   1       63.10       54.99     10.08 o 
   8  11   1       21.22        6.60     19.58 o 
   9  11   1        3.97       -1.55     30.16 o 
  -1  12   1      136.28      143.01     11.66 o 
   0  12   1        0.03       10.57     10.63 o 
   1  12   1      175.39      177.01      9.08 o 
   2  12   1      160.88      155.53     10.62 o 
   3  12   1        1.41       -1.22      9.49 o 
   4  12   1       87.34       84.68      8.45 o 
   5  12   1      129.54      132.44      9.54 o 
   6  12   1        9.60        4.09      9.71 o 
   7  12   1       70.02       80.12     10.74 o 
   8  12   1       70.78       85.69     11.12 o 
   9  12   1        1.10       -1.58     37.72 o 
   1  13   1      204.79      207.58     10.82 o 
   2  13   1      175.45      181.94     11.23 o 
   3  13   1        5.87        7.49     10.34 o 
   4  13   1      159.78      171.67     12.15 o 
   5  13   1      117.93      115.18     10.20 o 
   6  13   1        1.10        6.25     11.49 o 
   7  13   1      164.06      160.49     12.31 o 
   8  13   1       34.38       37.50     19.42 o 
  -6 -13   2       37.93       34.67     10.25 o 
  -5 -13   2       96.54       87.71     13.81 o 
  -4 -13   2       16.13       17.59     11.02 o 
  -3 -13   2       38.59       31.38     11.38 o 
  -2 -13   2       43.82       78.56     20.48 o 
  -8 -12   2       42.07       40.94     12.89 o 
  -7 -12   2        0.46       19.02     11.28 o 
  -6 -12   2       63.59       76.84     11.14 o 
  -5 -12   2      135.04      122.71     11.06 o 
  -4 -12   2       34.58       40.45     10.19 o 
  -3 -12   2       90.45       96.84      9.77 o 
  -2 -12   2      155.46      153.53      9.62 o 
  -1 -12   2        2.18       16.21     10.19 o 
   0 -12   2      171.25      164.06     10.35 o 
  -9 -11   2       20.11       45.35     15.61 o 
  -8 -11   2      124.62      120.95     11.07 o 
  -7 -11   2       16.06        0.80      9.86 o 
  -6 -11   2      210.52      232.83     11.30 o 
  -5 -11   2      115.99      112.86      9.59 o 
  -4 -11   2       18.47       20.12      9.99 o 
  -3 -11   2      354.57      342.94     10.53 o 
  -2 -11   2      267.46      272.07      9.50 o 
  -1 -11   2       17.76       29.83      8.14 o 
   0 -11   2       36.60       33.06      9.25 o 
   1 -11   2      191.12      187.73      9.88 o 
   2 -11   2      124.31      114.14     10.97 o 
 -10 -10   2        6.13       17.81     24.06 o 
  -9 -10   2       82.53      110.83     20.49 o 
  -8 -10   2      129.38      128.33     10.54 o 
  -7 -10   2        2.76       -1.40      9.33 o 
  -6 -10   2       83.15       93.22     11.37 o 
  -5 -10   2      306.01      314.00     10.43 o 
  -4 -10   2       12.30       24.88      6.81 o 
  -3 -10   2      777.15      760.32     22.26 o 
  -2 -10   2      444.04      436.74      8.00 o 
  -1 -10   2       33.21       27.29      7.14 o 
   0 -10   2       64.08       82.46      7.62 o 
   1 -10   2      176.26      182.79     21.77 o 
   2 -10   2       66.18       84.52     20.40 o 
   3 -10   2       41.31       48.12     10.85 o 
 -10  -9   2        1.17       11.52     22.29 o 
  -9  -9   2       58.78       69.61     21.74 o 
  -8  -9   2      162.27      170.47      8.99 o 
  -7  -9   2       46.80       51.95     10.47 o 
  -6  -9   2      546.73      516.19     12.23 o 
  -5  -9   2      665.45      654.29     28.40 o 
  -4  -9   2       45.20       53.58      7.93 o 
  -3  -9   2      493.99      488.13     16.84 o 
  -2  -9   2      152.33      161.73      7.44 o 
  -1  -9   2      140.31      151.75      7.83 o 
   0  -9   2       21.69       12.76      7.93 o 
   1  -9   2      726.30      721.24     14.33 o 
   2  -9   2        0.50       26.88     12.75 o 
   3  -9   2       37.54       40.13      9.25 o 
   4  -9   2      171.84      172.08     10.40 o 
 -10  -8   2        0.01        9.99     14.17 o 
  -9  -8   2       24.05        7.96     18.25 o 
  -8  -8   2      133.58      128.62     11.34 o 
  -7  -8   2        7.19        6.98      9.67 o 
  -6  -8   2      661.21      628.41     26.02 o 
  -5  -8   2      768.04      741.47     10.29 o 
  -4  -8   2        0.03       10.62      6.18 o 
  -3  -8   2      619.77      585.26     10.39 o 
  -2  -8   2      518.04      526.22     18.29 o 
  -1  -8   2      218.41      209.69     12.44 o 
   0  -8   2      844.54      848.67     20.37 o 
   1  -8   2      285.82      281.08      7.69 o 
   2  -8   2      106.08       98.05      6.38 o 
   3  -8   2      294.65      279.12     10.17 o 
   4  -8   2      144.45      136.77      9.28 o 
   5  -8   2       12.43       15.98     12.32 o 
 -11  -7   2       11.34        9.14     22.36 o 
 -10  -7   2        3.03        1.38     13.94 o 
  -9  -7   2       96.61      102.82      9.72 o 
  -8  -7   2      118.07      122.64     14.12 o 
  -7  -7   2       23.06       27.77      8.48 o 
  -6  -7   2      801.82      798.87     10.19 o 
  -5  -7   2     1291.83     1279.63     45.19 o 
  -4  -7   2       21.23       32.10     14.78 o 
  -3  -7   2      957.84      958.72     33.57 o 
  -2  -7   2     1357.47     1335.64     33.00 o 
  -1  -7   2      310.28      324.28      6.28 o 
   0  -7   2      262.84      266.01      7.15 o 
   1  -7   2     1214.61     1198.66     31.83 o 
   2  -7   2      234.63      257.53     13.20 o 
   3  -7   2      524.66      535.13     21.06 o 
   4  -7   2      260.13      260.38     17.73 o 
   5  -7   2        9.60        1.39     10.36 o 
   6  -7   2      143.86      148.39     20.58 o 
 -11  -6   2        0.21       14.51     15.60 o 
 -10  -6   2        1.84        2.80     10.42 o 
  -9  -6   2      155.64      153.90     11.69 o 
  -8  -6   2       72.68       55.17     10.43 o 
  -7  -6   2      122.69      118.54      8.40 o 
  -6  -6   2      415.89      426.82      8.79 o 
  -5  -6   2      327.59      345.75     22.61 o 
  -4  -6   2     1884.64     1863.80     30.20 o 
  -3  -6   2     2048.20     2048.22     61.41 o 
  -2  -6   2     1272.77     1237.82      8.94 o 
  -1  -6   2       46.35       41.37      7.06 o 
   0  -6   2     3837.74     3706.03     54.14 o 
   1  -6   2     2473.58     2425.76     65.24 o 
   2  -6   2       12.38       13.38      8.40 o 
   3  -6   2     2616.74     2606.22     24.95 o 
   4  -6   2      884.79      896.79     35.30 o 
   5  -6   2        5.59        3.57      9.35 o 
   6  -6   2      164.22      184.97     29.85 o 
   7  -6   2      163.69      145.35     17.61 o 
 -11  -5   2        0.87       29.52     14.60 o 
 -10  -5   2       25.05       35.14     10.77 o 
  -9  -5   2      156.15      157.83      9.01 o 
  -8  -5   2       73.62       86.30      9.66 o 
  -7  -5   2        7.90       14.61      7.57 o 
  -6  -5   2     1065.67     1055.85     47.56 o 
  -5  -5   2     1042.95      995.09     41.12 o 
  -4  -5   2      798.99      848.68     15.96 o 
  -3  -5   2     4730.57     4543.05    101.18 o 
  -2  -5   2     3842.75     3856.71     47.16 o 
  -1  -5   2      906.51      989.79      8.85 o 
   0  -5   2     1832.14     1772.92     24.21 o 
   1  -5   2     3900.91     3934.65     88.38 o 
   2  -5   2      122.58      111.03      6.06 o 
   3  -5   2      814.70      790.29      9.65 o 
   4  -5   2     2704.39     2645.99     41.40 o 
   5  -5   2        0.20       29.15     34.71 o 
   6  -5   2       64.08       67.63     10.63 o 
   7  -5   2       16.97       36.20     16.63 o 
   8  -5   2        0.18       21.58     19.51 o 
 -11  -4   2       10.03       31.85     12.03 o 
 -10  -4   2       63.99       75.13     10.29 o 
  -9  -4   2       72.01       85.93      9.01 o 
  -8  -4   2      248.81      247.63      8.53 o 
  -7  -4   2      312.06      302.18     10.56 o 
  -6  -4   2      686.18      646.60     44.88 o 
  -5  -4   2      594.52      587.50     23.12 o 
  -4  -4   2        9.38       16.65      5.91 o 
  -3  -4   2     5656.38     5646.05    112.98 o 
  -2  -4   2     3904.42     4025.69     94.74 o 
  -1  -4   2     1149.37     1242.14     36.88 o 
   0  -4   2     9643.33     9878.78    184.78 o 
   1  -4   2     2587.33     2585.03     42.96 o 
   2  -4   2       16.62       22.49      6.96 o 
   3  -4   2     1084.28     1092.40     20.67 o 
   4  -4   2     1853.12     1846.41     11.87 o 
   5  -4   2        9.35       20.96     18.61 o 
   6  -4   2      261.18      261.06     10.57 o 
   7  -4   2      404.16      417.91     16.85 o 
   8  -4   2       69.28       43.10     16.29 o 
 -10  -3   2        6.13        5.52      9.84 o 
  -9  -3   2       10.65        6.68     12.78 o 
  -8  -3   2      211.99      202.37      8.78 o 
  -7  -3   2        3.43       18.37      8.66 o 
  -6  -3   2      578.55      577.74     24.49 o 
  -5  -3   2      657.09      642.84     20.28 o 
  -4  -3   2      837.15      914.99     28.57 o 
  -3  -3   2      126.39      101.88      6.48 o 
  -2  -3   2       36.90       28.63      6.47 o 
  -1  -3   2        0.29        8.66      7.31 o 
   0  -3   2       20.32       36.36      9.52 o 
   1  -3   2     1353.21     1328.51     30.29 o 
   2  -3   2      164.32      162.44      7.99 o 
   3  -3   2      300.74      300.67      9.09 o 
   4  -3   2      500.68      489.39      9.32 o 
   5  -3   2      101.23      107.51      8.98 o 
   6  -3   2     1993.14     1944.38     46.21 o 
   7  -3   2       56.26       68.74     15.25 o 
   8  -3   2       97.73       84.33     12.10 o 
   9  -3   2       56.69       69.41     17.73 o 
 -10  -2   2       10.34       17.12     10.58 o 
  -9  -2   2       23.88       29.04     10.61 o 
  -8  -2   2       44.29       43.44      7.95 o 
  -7  -2   2       34.26       34.03      7.48 o 
  -6  -2   2      527.76      537.59     10.70 o 
  -5  -2   2      516.15      460.32     45.03 o 
  -4  -2   2      258.48      239.60      7.02 o 
  -3  -2   2     2486.64     2448.16     62.76 o 
  -2  -2   2      239.81      293.87      8.55 o 
  -1  -2   2    13038.88    13314.09    227.90 o 
   0  -2   2     7722.88     7405.59     30.06 o 
   1  -2   2      407.55      388.56      9.38 o 
   2  -2   2       75.12       95.49      9.06 o 
   3  -2   2     5596.44     5704.30     20.29 o 
   4  -2   2     5214.23     5388.59     26.73 o 
   5  -2   2       24.95       28.64      8.42 o 
   6  -2   2     5832.95     5746.08     68.91 o 
   7  -2   2      718.02      702.30     15.62 o 
   8  -2   2      123.49       97.25     14.46 o 
   9  -2   2       27.58       31.31     16.22 o 
 -10  -1   2        1.45        5.56     11.14 o 
  -9  -1   2      102.67      109.21      9.52 o 
  -8  -1   2        1.80        4.20      8.16 o 
  -7  -1   2        2.53       -1.70      6.73 o 
  -6  -1   2     1107.96     1108.70     18.98 o 
  -5  -1   2       83.48       85.24     17.06 o 
  -4  -1   2     1919.91     2022.57     52.99 o 
  -3  -1   2     1485.33     1444.59     40.37 o 
  -2  -1   2     5391.44     5354.70    169.47 o 
  -1  -1   2    10865.79    10221.02    138.04 o 
   0  -1   2       42.12       64.43     13.12 o 
   1  -1   2     6102.67     6129.37     29.55 o 
   2  -1   2     1583.48     1726.71     15.34 o 
   3  -1   2     4253.43     4264.55     19.58 o 
   4  -1   2     5778.91     6101.68     61.63 o 
   5  -1   2        3.06        6.09      8.36 o 
   6  -1   2     2309.62     2257.24     20.70 o 
   7  -1   2      137.02      144.47     13.55 o 
   8  -1   2        2.03        7.68     14.24 o 
   9  -1   2       89.67       73.19     16.57 o 
  10  -1   2       15.71       18.11     13.56 o 
 -10   0   2        8.48       19.51     12.87 o 
  -9   0   2      247.94      244.38     10.88 o 
  -8   0   2      184.29      168.59     18.01 o 
  -7   0   2       65.79       83.63      9.39 o 
  -6   0   2     1025.88     1059.09     10.72 o 
  -5   0   2      657.41      670.55     11.58 o 
  -4   0   2      278.94      290.44      9.43 o 
  -3   0   2     6528.65     4720.06   3527.89 o 
  -2   0   2     5151.54     5089.61    295.34 o 
  -1   0   2     1329.40     1352.09     15.76 o 
   0   0   2     2787.87     2687.77     26.20 o 
   1   0   2     4181.74     4569.86     33.14 o 
   2   0   2     5658.26     5962.32     29.87 o 
   3   0   2     5846.16     6023.91     28.59 o 
   4   0   2     7147.53     7524.13     25.29 o 
   5   0   2        5.33       -1.29      6.32 o 
   6   0   2       90.22       89.88     12.73 o 
   7   0   2      356.68      347.41     14.49 o 
   8   0   2       26.15       11.09     14.21 o 
   9   0   2       30.78       31.02      9.17 o 
  10   0   2       83.25      101.47     12.86 o 
  -9   1   2       35.73       47.05     11.89 o 
  -8   1   2       20.23       14.65      9.25 o 
  -7   1   2        2.95       24.06     10.32 o 
  -6   1   2      310.15      311.98     10.36 o 
  -5   1   2     1047.92     1071.79     19.60 o 
  -4   1   2     1073.51     1136.28     15.53 o 
  -3   1   2     4744.83     4927.36     27.99 o 
   0   1   2        4.98        9.14     11.17 o 
   1   1   2      961.61      904.62     23.44 o 
   2   1   2      140.56      150.40     13.64 o 
   3   1   2      802.57      783.49     13.23 o 
   4   1   2     1870.91     1949.61     18.59 o 
   5   1   2       80.76       91.59     11.86 o 
   6   1   2      394.32      408.26     14.18 o 
   7   1   2        0.87        9.01     12.30 o 
   8   1   2      127.11      120.93      9.80 o 
   9   1   2      163.91      148.23     10.94 o 
  10   1   2       18.05       17.74     10.12 o 
  11   1   2        2.58        6.96     11.97 o 
  -9   2   2       36.75       55.77     13.55 o 
  -8   2   2      188.59      167.03     13.70 o 
  -7   2   2      227.56      224.45      9.76 o 
  -6   2   2      230.66      228.94     13.78 o 
  -5   2   2      583.80      574.85     13.32 o 
  -4   2   2       83.19       98.27     10.89 o 
  -3   2   2     2727.83     2746.39     19.48 o 
  -2   2   2     1105.32     1151.85     14.84 o 
  -1   2   2       83.94      108.60      9.65 o 
   0   2   2    15845.07    15580.66     65.38 o 
   1   2   2      550.33      635.50     12.59 o 
   2   2   2      334.29      341.13     16.01 o 
   3   2   2      257.45      214.36     18.48 o 
   4   2   2     1525.21     1598.83     24.85 o 
   5   2   2      190.97      198.02     13.07 o 
   6   2   2     1058.59     1061.75     17.78 o 
   7   2   2      976.46      967.82     35.92 o 
   8   2   2      150.65      158.25      9.54 o 
   9   2   2      202.80      194.49      8.76 o 
  10   2   2       84.17       95.01      9.51 o 
  11   2   2       13.70       25.33     11.09 o 
  -9   3   2       26.46       42.92     13.89 o 
  -8   3   2       31.88       64.06     24.00 o 
  -7   3   2       82.25       85.89     12.44 o 
  -6   3   2      355.92      372.28     14.89 o 
  -5   3   2      234.07      235.77      9.37 o 
  -4   3   2      311.64      308.36     12.52 o 
  -3   3   2     1962.42     1893.25     16.48 o 
  -2   3   2      194.64      168.10      9.11 o 
  -1   3   2     5859.48     6220.65     74.09 o 
   0   3   2      341.61      300.35      6.87 o 
   1   3   2     5003.76     5271.80     31.29 o 
   2   3   2       13.64       10.13      5.59 o 
   3   3   2    10393.24    11587.10     43.85 o 
   4   3   2      889.84      844.01     11.83 o 
   5   3   2      562.45      592.78     21.85 o 
   6   3   2     3706.57     3879.52    128.38 o 
   7   3   2       93.06       95.70      7.68 o 
   8   3   2       25.33       31.12      7.85 o 
   9   3   2       89.21       75.31      8.57 o 
  10   3   2       43.85       45.09      9.44 o 
  11   3   2        3.03        5.65     11.13 o 
  -8   4   2       41.13       46.26     13.58 o 
  -7   4   2        2.07        2.36     13.69 o 
  -6   4   2      351.75      351.05     11.22 o 
  -5   4   2      213.33      226.89      9.76 o 
  -4   4   2        4.87        7.98     11.68 o 
  -3   4   2     1284.60     1259.58     25.58 o 
  -2   4   2      104.95      101.59      6.09 o 
  -1   4   2      485.53      495.76      7.58 o 
   0   4   2     1447.09     1428.57     19.15 o 
   1   4   2     3490.17     3585.99     50.63 o 
   2   4   2     1423.02     1586.79     19.62 o 
   3   4   2     4275.32     4363.75     83.71 o 
   4   4   2     1877.16     1933.67     27.14 o 
   5   4   2      370.80      375.18     16.20 o 
   6   4   2     1931.67     1931.21     55.63 o 
   7   4   2      848.67      829.90     25.35 o 
   8   4   2       39.24       48.24      8.18 o 
   9   4   2       64.62       63.11      7.59 o 
  10   4   2        8.84       12.69      9.51 o 
  11   4   2       10.72       28.64     10.72 o 
  -7   5   2        0.11       -5.13     13.53 o 
  -6   5   2      303.55      315.56     12.07 o 
  -5   5   2       28.58       29.23     10.56 o 
  -4   5   2      233.40      239.42     10.03 o 
  -3   5   2      464.02      472.37     10.39 o 
  -2   5   2     2007.22     2145.31     17.11 o 
  -1   5   2      475.46      479.53      7.42 o 
   0   5   2     5316.75     5391.92     85.58 o 
   1   5   2     4369.55     4503.98     37.07 o 
   2   5   2      906.62      967.36      8.78 o 
   3   5   2     4786.29     5120.00     66.84 o 
   4   5   2     2327.18     2372.30     36.61 o 
   5   5   2        2.38        7.85      9.13 o 
   6   5   2      930.68      955.09     27.19 o 
   7   5   2       56.48       50.77      8.72 o 
   8   5   2        2.16        0.57      8.41 o 
   9   5   2       69.56       62.83      8.90 o 
  10   5   2        0.26        3.93     10.00 o 
  11   5   2        1.58      -11.07     11.07 o 
  -7   6   2       18.60       12.36     13.49 o 
  -6   6   2      185.00      194.14     12.72 o 
  -5   6   2       40.96       48.01     11.06 o 
  -4   6   2        2.55       -2.56      9.50 o 
  -3   6   2      507.74      515.34     11.11 o 
  -2   6   2     1025.42     1077.34     24.75 o 
  -1   6   2      322.05      372.03     19.69 o 
   0   6   2     2901.12     2929.27     59.97 o 
   1   6   2     1049.87     1075.16      9.51 o 
   2   6   2        3.12        5.11      5.62 o 
   3   6   2     1038.10     1096.91     25.95 o 
   4   6   2      767.08      771.36     18.53 o 
   5   6   2      415.57      462.25     18.27 o 
   6   6   2       60.99       64.87     10.10 o 
   7   6   2      108.00      112.64      9.06 o 
   8   6   2      394.55      373.70     12.49 o 
   9   6   2      142.29      145.23     10.80 o 
  10   6   2        0.31        6.17     10.30 o 
  11   6   2        4.24        4.05     11.95 o 
  -6   7   2       29.44       49.68     12.93 o 
  -5   7   2      250.11      287.97     12.16 o 
  -4   7   2       46.95       67.66      9.04 o 
  -3   7   2      551.37      540.14     17.99 o 
  -2   7   2      728.68      723.35     24.70 o 
  -1   7   2       70.73       63.93      5.77 o 
   0   7   2      978.16      971.07     36.41 o 
   1   7   2      232.81      217.33      9.13 o 
   2   7   2        1.33       12.22      6.77 o 
   3   7   2      595.35      597.37      7.00 o 
   4   7   2      391.46      379.43      6.67 o 
   5   7   2        9.61        4.38      5.47 o 
   6   7   2     1962.79     1933.81     23.02 o 
   7   7   2       24.37       24.99      8.78 o 
   8   7   2      484.19      433.74     12.33 o 
   9   7   2       70.20       83.30     10.23 o 
  10   7   2        0.12        5.78     11.29 o 
  11   7   2        3.01       -6.52     12.32 o 
  -5   8   2       41.55       47.62     14.43 o 
  -4   8   2        0.37        9.36     11.00 o 
  -3   8   2      535.36      526.08     22.31 o 
  -2   8   2      388.44      360.47     10.31 o 
  -1   8   2       64.24       67.00      7.40 o 
   0   8   2     1170.25     1170.91      8.70 o 
   1   8   2      145.85      152.68      9.84 o 
   2   8   2       96.06       95.86      7.32 o 
   3   8   2      728.33      757.53      9.51 o 
   4   8   2     1388.12     1435.38     28.41 o 
   5   8   2      180.64      198.35     10.27 o 
   6   8   2     1908.69     1915.48     39.56 o 
   7   8   2      187.93      174.87     11.03 o 
   8   8   2      203.61      212.49     14.00 o 
   9   8   2       69.87       74.37     11.50 o 
  10   8   2       39.91       55.80     12.20 o 
  11   8   2        0.54        5.69     14.82 o 
  -4   9   2       85.48       96.96     11.81 o 
  -3   9   2      286.97      287.67     21.77 o 
  -2   9   2      147.22      143.76      9.09 o 
  -1   9   2      152.13      148.10      7.19 o 
   0   9   2      178.63      176.63      7.33 o 
   1   9   2      841.16      831.14     22.95 o 
   2   9   2      102.28      103.98      7.62 o 
   3   9   2     2198.41     2175.03     60.02 o 
   4   9   2     1332.15     1322.36     40.76 o 
   5   9   2       84.14       95.31     11.04 o 
   6   9   2      753.07      768.02     16.56 o 
   7   9   2       47.19       59.83     11.64 o 
   8   9   2        9.34       31.29     13.97 o 
   9   9   2        8.65       43.63     14.55 o 
  10   9   2       14.55       -2.40     13.21 o 
  11   9   2        0.13       16.01     18.01 o 
  -3  10   2      267.95      264.83     19.22 o 
  -2  10   2       44.22       30.77     12.29 o 
  -1  10   2       47.35       51.42      8.16 o 
   0  10   2      481.74      469.40      8.86 o 
   1  10   2      584.11      599.64     13.71 o 
   2  10   2       21.24       29.64      8.00 o 
   3  10   2      574.35      598.28     16.38 o 
   4  10   2      643.63      620.16     12.18 o 
   5  10   2       40.48       51.86      7.22 o 
   6  10   2      145.50      157.31     11.46 o 
   7  10   2      339.46      326.98      7.25 o 
   8  10   2       10.21       16.62     14.05 o 
   9  10   2       72.60       99.88     16.52 o 
  10  10   2        0.49        4.72     18.87 o 
  -2  11   2       17.61       15.03     13.16 o 
  -1  11   2       69.68       70.05     10.15 o 
   0  11   2      535.93      544.06     21.93 o 
   1  11   2      130.58      149.39      9.04 o 
   2  11   2       84.00       85.98     10.80 o 
   3  11   2      444.47      462.57     13.52 o 
   4  11   2       97.94       91.32      8.75 o 
   5  11   2       38.78       30.59      9.44 o 
   6  11   2      288.13      274.60     10.32 o 
   7  11   2       81.63       83.66      8.54 o 
   8  11   2        0.06       22.58     14.91 o 
   9  11   2       78.58       89.55     17.79 o 
  10  11   2       24.58       32.91     18.29 o 
  -1  12   2       44.17       51.94     13.93 o 
   0  12   2      438.71      419.74     11.47 o 
   1  12   2      149.73      165.05     10.28 o 
   2  12   2       72.45       85.20     11.76 o 
   3  12   2      206.51      211.69     14.93 o 
   4  12   2      249.51      231.29     14.80 o 
   5  12   2       17.97       25.77      8.48 o 
   6  12   2      159.79      141.27     10.89 o 
   7  12   2      145.61      145.05     11.18 o 
   8  12   2        1.06        1.66      9.81 o 
   1  13   2        7.28       25.31     10.11 o 
   2  13   2       30.98       40.98     10.96 o 
   3  13   2      239.62      252.80     11.49 o 
   4  13   2       17.81       33.52     10.26 o 
   5  13   2        7.62       15.13     11.10 o 
   6  13   2      200.99      240.75     27.39 o 
   7  13   2        9.78       15.76     11.00 o 
   8  13   2       29.66       25.18     35.15 o 
  -5 -13   3       48.87       73.07     11.28 o 
  -4 -13   3       48.97       81.07     12.03 o 
  -3 -13   3       35.28       42.82     11.07 o 
  -7 -12   3      141.19      133.09     11.68 o 
  -6 -12   3       32.04       38.96     10.65 o 
  -5 -12   3       87.88       81.63     11.16 o 
  -4 -12   3      344.91      333.62     16.55 o 
  -3 -12   3       71.59       74.36     10.56 o 
  -2 -12   3       22.68       20.08     10.44 o 
  -1 -12   3      278.36      300.56     16.40 o 
   0 -12   3      130.39      153.67     11.43 o 
  -9 -11   3       54.91       58.21     22.49 o 
  -8 -11   3       32.87       39.19     11.49 o 
  -7 -11   3      294.84      266.10     16.81 o 
  -6 -11   3      214.60      208.11      9.30 o 
  -5 -11   3       67.99       69.79      9.66 o 
  -4 -11   3      195.66      200.30     17.94 o 
  -3 -11   3       92.19       99.36      9.17 o 
  -2 -11   3       23.08       36.03      8.91 o 
  -1 -11   3      341.25      343.55     15.25 o 
   0 -11   3      344.86      329.06     13.12 o 
   1 -11   3        6.62        4.01      9.13 o 
   2 -11   3       43.88       65.84     15.25 o 
  -9 -10   3       30.20       37.16     13.44 o 
  -8 -10   3       38.77       35.90     10.84 o 
  -7 -10   3      602.95      559.33     15.28 o 
  -6 -10   3      164.67      175.89     13.12 o 
  -5 -10   3        0.96        1.75      8.96 o 
  -4 -10   3      449.05      451.36      8.06 o 
  -3 -10   3      153.01      154.07     11.15 o 
  -2 -10   3        6.61        2.68      7.97 o 
  -1 -10   3      363.99      341.43     19.61 o 
   0 -10   3      413.86      431.10     22.02 o 
   1 -10   3        1.73        6.48      8.98 o 
   2 -10   3       28.07       36.63      8.95 o 
   3 -10   3      144.79      134.38     11.67 o 
 -10  -9   3        2.10        3.02     21.99 o 
  -9  -9   3       55.25       60.76     20.02 o 
  -8  -9   3        3.81        9.85      9.64 o 
  -7  -9   3      140.39      128.02      9.37 o 
  -6  -9   3       49.45       67.16      8.78 o 
  -5  -9   3       64.44       70.13      8.39 o 
  -4  -9   3      351.39      346.91     18.00 o 
  -3  -9   3       33.84       36.34      6.59 o 
  -2  -9   3      135.43      120.07     11.24 o 
  -1  -9   3      348.36      340.78     11.27 o 
   0  -9   3      220.80      213.88      8.29 o 
   1  -9   3       90.97       90.17     11.05 o 
   2  -9   3      551.25      552.90     20.83 o 
   3  -9   3       29.00       33.00      6.96 o 
   4  -9   3       21.13       22.37      9.84 o 
 -10  -8   3       67.98       38.70     21.11 o 
  -9  -8   3       18.66       29.86     18.92 o 
  -8  -8   3       13.00       21.78     11.35 o 
  -7  -8   3      460.01      446.93     12.00 o 
  -6  -8   3       13.75       27.41     13.77 o 
  -5  -8   3      678.54      620.17     15.31 o 
  -4  -8   3     1292.85     1221.26     26.20 o 
  -3  -8   3      571.03      578.26      8.91 o 
  -2  -8   3      290.12      271.96      8.28 o 
  -1  -8   3     1159.66     1177.07     18.04 o 
   0  -8   3      929.61      947.77     23.11 o 
   1  -8   3      343.22      360.17     21.11 o 
   2  -8   3     1608.05     1550.92     34.59 o 
   3  -8   3      288.25      274.28     10.22 o 
   4  -8   3        0.09      -16.39     20.62 o 
   5  -8   3      256.34      263.42     16.78 o 
 -10  -7   3        1.17        6.14     13.64 o 
  -9  -7   3       74.13       60.62     17.68 o 
  -8  -7   3        4.69       20.39     14.72 o 
  -7  -7   3      373.01      345.17      9.68 o 
  -6  -7   3      153.67      154.98      7.81 o 
  -5  -7   3     1478.70     1447.41     41.60 o 
  -4  -7   3      642.18      620.11     14.66 o 
  -3  -7   3      217.32      238.56     14.16 o 
  -2  -7   3      332.76      313.10      7.17 o 
  -1  -7   3      920.73      945.90     21.96 o 
   0  -7   3      278.26      265.24      9.66 o 
   1  -7   3        0.57       -3.47      6.92 o 
   2  -7   3     2374.92     2366.68     64.77 o 
   3  -7   3      749.16      723.18     14.02 o 
   4  -7   3       21.46       30.77      9.23 o 
   5  -7   3      356.23      351.24      8.68 o 
   6  -7   3       41.07       50.54     10.89 o 
 -10  -6   3       57.72       63.68     12.38 o 
  -9  -6   3       68.02       45.20     17.41 o 
  -8  -6   3       68.25       95.03     15.60 o 
  -7  -6   3      862.63      871.76     62.50 o 
  -6  -6   3       93.90       93.30     10.32 o 
  -5  -6   3      336.36      334.74      8.66 o 
  -4  -6   3      962.09      949.48     27.02 o 
  -3  -6   3      758.66      756.08     18.63 o 
  -2  -6   3      388.06      386.81      8.40 o 
  -1  -6   3     2184.69     2116.81     21.48 o 
   0  -6   3     1200.39     1211.42     17.23 o 
   1  -6   3        3.31       -1.93      8.55 o 
   2  -6   3     1149.13     1148.02     19.13 o 
   3  -6   3     1031.93     1037.97     16.64 o 
   4  -6   3      144.95      146.20      8.04 o 
   5  -6   3      309.57      310.93     10.39 o 
   6  -6   3      147.84      137.61     28.23 o 
   7  -6   3       12.06       30.92     10.92 o 
 -10  -5   3        0.99        5.43     13.01 o 
  -9  -5   3      130.65      111.44     11.40 o 
  -8  -5   3      139.12      142.08     15.48 o 
  -7  -5   3      325.52      306.12     15.29 o 
  -6  -5   3      393.56      391.97     19.28 o 
  -5  -5   3      249.74      243.17      9.86 o 
  -4  -5   3      835.21      830.56     44.28 o 
  -3  -5   3      701.58      789.38     16.53 o 
  -2  -5   3       37.09       55.83      6.07 o 
  -1  -5   3     1189.49     1067.20     10.84 o 
   0  -5   3     1893.17     2000.41     19.89 o 
   1  -5   3        3.14       18.61     14.35 o 
   2  -5   3     2057.63     2099.39     58.24 o 
   3  -5   3      518.69      504.45     22.99 o 
   4  -5   3     1458.01     1416.00     13.44 o 
   5  -5   3      398.02      383.55      9.11 o 
   6  -5   3       63.61       60.50      9.11 o 
   7  -5   3        3.42        1.96     10.69 o 
   8  -5   3       47.14       21.68     14.82 o 
 -10  -4   3       14.34       14.71     17.53 o 
  -9  -4   3       49.22       46.28     10.79 o 
  -8  -4   3       24.36       27.29     10.07 o 
  -7  -4   3      666.50      640.41     34.40 o 
  -6  -4   3      213.98      216.66     11.91 o 
  -5  -4   3      379.25      379.61     13.09 o 
  -4  -4   3     1171.10     1108.33     26.68 o 
  -3  -4   3       60.64       85.05      5.71 o 
  -2  -4   3       18.69       82.88     21.06 o 
  -1  -4   3     1573.98     1482.08     51.91 o 
   0  -4   3     2566.45     2678.67     16.33 o 
   1  -4   3      590.41      593.90      9.36 o 
   2  -4   3     1247.13     1209.63     16.83 o 
   3  -4   3      341.42      339.63      7.61 o 
   4  -4   3      694.04      721.60     15.58 o 
   5  -4   3      909.47      910.88     19.76 o 
   6  -4   3      159.57      161.98      8.51 o 
   7  -4   3        8.58       11.73     10.58 o 
   8  -4   3      298.93      310.43     18.89 o 
 -10  -3   3        5.30       27.55     12.17 o 
  -9  -3   3      111.94      109.27      9.39 o 
  -8  -3   3       56.87       67.94      8.27 o 
  -7  -3   3      385.25      420.74     15.54 o 
  -6  -3   3       15.93       18.40      7.66 o 
  -5  -3   3      348.95      384.05      9.43 o 
  -4  -3   3     1410.19     1309.05     46.69 o 
  -3  -3   3      211.86      171.38      8.23 o 
  -2  -3   3      721.10      747.05     17.49 o 
  -1  -3   3     1184.93     1113.73     13.53 o 
   0  -3   3        4.11        2.93      9.12 o 
   1  -3   3     1564.58     1584.60     33.82 o 
   2  -3   3     4501.03     4672.81     58.97 o 
   3  -3   3       98.88       82.67      5.95 o 
   4  -3   3       52.26       60.44      8.15 o 
   5  -3   3      874.69      893.15     27.01 o 
   6  -3   3      462.86      473.50     11.81 o 
   7  -3   3        2.46       -5.03     11.73 o 
   8  -3   3      460.95      382.59     13.36 o 
   9  -3   3      134.39      137.35     19.55 o 
 -10  -2   3      110.02      111.04     13.83 o 
  -9  -2   3        9.10        4.54      8.29 o 
  -8  -2   3       16.81       30.65      7.50 o 
  -7  -2   3      788.71      761.64     30.92 o 
  -6  -2   3        0.48        3.48      9.49 o 
  -5  -2   3     1954.90     2035.80     80.52 o 
  -4  -2   3     2458.02     2518.92     71.23 o 
  -3  -2   3     1033.05     1079.51     52.20 o 
  -2  -2   3     5922.54     5817.59    113.34 o 
  -1  -2   3     1134.12      951.36     13.45 o 
   0  -2   3     8676.62     8830.72     30.54 o 
   1  -2   3     4065.90     4198.61     19.77 o 
   2  -2   3    11760.25    12089.58     40.60 o 
   3  -2   3      743.76      716.49     10.67 o 
   4  -2   3      304.97      319.73      7.77 o 
   5  -2   3      808.16      795.77      9.54 o 
   6  -2   3      513.89      495.55     10.68 o 
   7  -2   3        0.29       12.52     13.28 o 
   8  -2   3      519.34      490.63     16.74 o 
   9  -2   3       70.03       72.38     16.41 o 
 -10  -1   3       33.98       18.11     13.24 o 
  -9  -1   3       27.71       50.32     11.09 o 
  -8  -1   3        1.39        8.15      8.73 o 
  -7  -1   3      844.33      829.63     15.50 o 
  -6  -1   3      488.87      468.13      9.02 o 
  -5  -1   3     1250.73     1261.64     30.55 o 
  -4  -1   3     2192.32     2088.66    153.71 o 
  -3  -1   3      311.88      283.71     22.22 o 
  -2  -1   3       79.28       81.95      7.10 o 
  -1  -1   3     2622.34     2444.89     19.04 o 
   0  -1   3     2865.11     2918.46     21.37 o 
   1  -1   3      299.77      308.76     10.26 o 
   2  -1   3      847.29      846.82     11.42 o 
   3  -1   3     2263.73     2308.64     15.77 o 
   4  -1   3       30.40       30.52     12.34 o 
   5  -1   3      496.80      471.81      9.53 o 
   6  -1   3      194.69      233.33      9.12 o 
   7  -1   3      125.06       96.58     12.94 o 
   8  -1   3       57.97       71.16     14.84 o 
   9  -1   3        7.27       -9.99     11.98 o 
  10  -1   3        0.71        5.16     17.81 o 
 -10   0   3       74.45       86.13     13.59 o 
  -9   0   3        0.04        2.87     20.78 o 
  -8   0   3       60.79       73.66      9.31 o 
  -7   0   3      310.93      320.87      8.94 o 
  -6   0   3       46.44       46.70      7.95 o 
  -5   0   3      554.44      548.69     14.42 o 
  -4   0   3      541.51      514.28     15.48 o 
  -3   0   3      422.98      388.74     14.53 o 
  -2   0   3     2581.63     2505.50     60.33 o 
  -1   0   3    10476.96    10121.94     92.56 o 
   0   0   3      189.30      180.39     10.36 o 
   1   0   3     2155.85     2112.89     22.29 o 
   2   0   3     2553.88     2267.21     35.56 o 
   3   0   3      557.07      562.06     15.35 o 
   4   0   3     2160.90     2302.67     15.81 o 
   5   0   3      943.63      918.23     11.06 o 
   6   0   3      395.43      373.95      9.85 o 
   7   0   3       59.07       57.41     12.45 o 
   8   0   3      286.75      297.93     11.66 o 
   9   0   3       52.81       48.86     14.55 o 
  10   0   3       24.72       24.49     11.46 o 
  -9   1   3       99.25      108.90     12.44 o 
  -8   1   3       71.07       66.27     23.06 o 
  -7   1   3      224.57      214.29      8.45 o 
  -6   1   3      280.10      246.80     62.32 o 
  -5   1   3      370.78      365.67     13.88 o 
  -4   1   3     1193.43     1103.84     83.32 o 
  -1   1   3     2496.61     2465.63     42.72 o 
   0   1   3     1455.91     1493.69     17.03 o 
   1   1   3      314.58      315.61     15.03 o 
   2   1   3     7354.26     7698.12    123.00 o 
   3   1   3      348.62      412.69     11.39 o 
   4   1   3     5463.90     5861.09     28.04 o 
   5   1   3      444.76      441.67      9.99 o 
   6   1   3      161.88      151.55     13.20 o 
   7   1   3       60.86       60.40     12.59 o 
   8   1   3       61.28       63.28     13.42 o 
   9   1   3      130.99      136.72     10.75 o 
  10   1   3       14.33       26.31     12.08 o 
  11   1   3       85.99       85.23     11.27 o 
  -9   2   3       35.95        7.19     11.03 o 
  -8   2   3       57.02       76.00     11.34 o 
  -7   2   3      310.48      302.41     14.14 o 
  -6   2   3      125.12      115.10     14.20 o 
  -5   2   3      823.15      891.88     13.79 o 
  -4   2   3     1578.18     1591.13     74.46 o 
  -3   2   3      139.32      139.28      9.00 o 
  -2   2   3     2294.27     2271.68     18.13 o 
   0   2   3     1735.08     1823.25     28.10 o 
   1   2   3    10488.41    10213.40     63.81 o 
   3   2   3     1123.34     1084.25     20.64 o 
   4   2   3        1.18        5.11      8.25 o 
   5   2   3     6516.41     6475.57     38.59 o 
   6   2   3      713.54      672.70     16.54 o 
   7   2   3      162.41      150.83     13.60 o 
   8   2   3      353.96      350.04     12.50 o 
   9   2   3       96.97       99.02      9.76 o 
  10   2   3        0.73        0.57      9.78 o 
  11   2   3       20.58       10.52     12.05 o 
  -8   3   3        7.45       44.32     16.90 o 
  -7   3   3      345.95      360.15     15.17 o 
  -6   3   3       67.03       55.57      9.90 o 
  -5   3   3       40.58       60.75      8.52 o 
  -4   3   3      900.36      951.78     13.33 o 
  -3   3   3      642.62      683.91     20.69 o 
  -2   3   3      264.77      242.07      9.83 o 
  -1   3   3      564.71      529.71     11.00 o 
   0   3   3      217.51      220.38      7.13 o 
   1   3   3       61.16       55.06      5.94 o 
   2   3   3      405.03      435.40     10.83 o 
   3   3   3     1021.13     1036.72     17.34 o 
   4   3   3      568.47      623.17     20.52 o 
   5   3   3      986.35     1010.06     33.84 o 
   6   3   3       99.20      128.62     13.03 o 
   7   3   3      215.89      218.09      8.41 o 
   8   3   3      194.78      200.30      8.18 o 
   9   3   3       12.43       23.02      8.38 o 
  10   3   3       13.72        9.87      9.72 o 
  11   3   3       31.70       47.90     11.18 o 
  -8   4   3       19.49      -17.67     17.67 o 
  -7   4   3      541.28      549.80     18.49 o 
  -6   4   3        4.27        3.08     11.73 o 
  -5   4   3      456.62      464.64     11.94 o 
  -4   4   3      865.21      864.34     10.81 o 
  -3   4   3      292.60      318.79      9.89 o 
  -2   4   3     2086.46     1925.60     40.92 o 
  -1   4   3     1165.47     1116.29     12.66 o 
   0   4   3     3506.90     3787.19     32.17 o 
   1   4   3      801.22      795.64      9.81 o 
   2   4   3    13051.47    14102.81     86.28 o 
   3   4   3     2970.79     2965.09    716.10 o 
   4   4   3     1671.80     1790.58     19.44 o 
   5   4   3     2567.22     2618.60     70.85 o 
   6   4   3      336.72      305.45      8.00 o 
   7   4   3       88.06       86.63      8.89 o 
   8   4   3      610.77      592.23     11.62 o 
   9   4   3       35.70       46.57      8.69 o 
  10   4   3        0.95       16.30      9.76 o 
  11   4   3       40.19       44.86     11.70 o 
  -7   5   3      194.44      168.59     19.64 o 
  -6   5   3       51.63       52.91     10.13 o 
  -5   5   3      260.51      243.31     25.31 o 
  -4   5   3     1307.21     1285.83     13.59 o 
  -3   5   3        0.41       18.26     11.14 o 
  -2   5   3      146.49      161.61      9.48 o 
  -1   5   3     1068.76     1048.56     45.96 o 
   0   5   3     1493.81     1579.82     14.67 o 
   1   5   3       71.65      102.33      6.02 o 
   2   5   3     2860.78     2993.52     16.85 o 
   3   5   3     2261.02     2450.41     43.04 o 
   4   5   3     1059.39     1163.07     16.77 o 
   5   5   3      598.46      615.58     13.65 o 
   6   5   3       42.71       43.15      9.16 o 
   7   5   3      278.56      252.51      8.20 o 
   8   5   3       68.68       81.02     10.46 o 
   9   5   3        1.79        8.70      8.81 o 
  10   5   3       45.71       47.33      9.91 o 
  11   5   3       45.43       32.16     10.97 o 
  -7   6   3      110.38      158.64     20.94 o 
  -6   6   3       59.96       57.74     13.37 o 
  -5   6   3      359.27      363.57     12.64 o 
  -4   6   3      477.32      478.84     11.36 o 
  -3   6   3      404.90      405.45     10.54 o 
  -2   6   3       25.84       39.02      8.35 o 
  -1   6   3     3021.87     2959.03    116.01 o 
   0   6   3     1486.21     1593.85     48.33 o 
   1   6   3      499.26      440.00      6.62 o 
   2   6   3     3532.64     3655.90     40.28 o 
   3   6   3      418.07      436.81      7.49 o 
   4   6   3       47.90       42.22      6.79 o 
   5   6   3      652.26      653.09     11.35 o 
   6   6   3      605.83      627.33     11.42 o 
   7   6   3       10.43       13.58      7.88 o 
   8   6   3      613.67      582.95     10.19 o 
   9   6   3      120.51      119.21      8.61 o 
  10   6   3      226.08      200.39     11.38 o 
  11   6   3        3.92       13.86     12.82 o 
  -6   7   3        2.20      -10.52     16.37 o 
  -5   7   3      199.72      227.09     31.49 o 
  -4   7   3      211.55      239.83     10.81 o 
  -3   7   3        6.96       -1.06      7.99 o 
  -2   7   3      171.33      161.88     16.19 o 
  -1   7   3      787.43      784.20     16.35 o 
   0   7   3       63.59       58.38      6.98 o 
   1   7   3      694.51      686.15     17.98 o 
   2   7   3     1605.99     1620.90     24.02 o 
   3   7   3        0.54        6.88      5.85 o 
   4   7   3      482.38      477.00      7.15 o 
   5   7   3      819.77      854.15     22.66 o 
   6   7   3      269.34      288.59      9.94 o 
   7   7   3      218.36      231.91     13.21 o 
   8   7   3      642.40      652.45     15.04 o 
   9   7   3       14.34       27.63     12.27 o 
  10   7   3      161.48      162.46     12.99 o 
  11   7   3       14.58       23.33     13.22 o 
  -5   8   3       99.46       75.35     20.24 o 
  -4   8   3      236.59      212.47     11.07 o 
  -3   8   3       42.86       52.57     11.41 o 
  -2   8   3     1004.09      984.81     12.26 o 
  -1   8   3      976.31      965.69     19.20 o 
   0   8   3       82.64       92.47      6.63 o 
   1   8   3      950.52      963.56     16.09 o 
   2   8   3     1440.84     1451.94     25.34 o 
   3   8   3      244.40      226.79      6.82 o 
   4   8   3        0.97       10.27      6.68 o 
   5   8   3     2807.75     2892.21     64.12 o 
   6   8   3     1425.99     1467.69     17.58 o 
   7   8   3      245.10      248.47     10.16 o 
   8   8   3      685.64      677.41     12.92 o 
   9   8   3       49.06       66.35     11.84 o 
  10   8   3        8.20       23.01     16.99 o 
  11   8   3       15.44       20.96     17.23 o 
  -4   9   3      262.26      256.62     12.77 o 
  -3   9   3        3.96        9.36     11.66 o 
  -2   9   3      550.34      514.01     28.47 o 
  -1   9   3      812.19      815.21     38.00 o 
   0   9   3       56.18       56.36      6.68 o 
   1   9   3      499.29      493.73     14.85 o 
   2   9   3      662.99      664.89      9.23 o 
   3   9   3      504.22      507.94      8.48 o 
   4   9   3      184.53      182.38      6.62 o 
   5   9   3     1074.74     1115.97     20.57 o 
   6   9   3      473.43      462.17      7.04 o 
   7   9   3      122.04      114.87      9.90 o 
   8   9   3      228.75      242.47     13.78 o 
   9   9   3       26.07       37.81     15.84 o 
  10   9   3        1.19       24.41     16.67 o 
  11   9   3       53.01       79.73     20.07 o 
  -3  10   3       16.60       30.59     13.61 o 
  -2  10   3      106.63      116.02     12.63 o 
  -1  10   3      323.11      321.78     15.46 o 
   0  10   3       15.35       20.26      7.20 o 
   1  10   3      109.87      122.39      8.24 o 
   2  10   3      565.81      579.94      9.01 o 
   3  10   3      182.73      188.41      8.11 o 
   4  10   3      278.47      281.06      9.10 o 
   5  10   3      307.32      318.68     12.63 o 
   6  10   3       87.77       85.66      7.02 o 
   7  10   3       72.64       50.81     13.14 o 
   8  10   3      209.89      234.40     15.88 o 
   9  10   3       16.00       35.28     16.69 o 
  10  10   3        1.21      -10.82     18.16 o 
  -2  11   3      109.37       97.02     14.30 o 
  -1  11   3      146.74      165.04     16.82 o 
   0  11   3        2.72        2.59     25.45 o 
   1  11   3      301.07      275.68      9.12 o 
   2  11   3      404.05      389.01     21.15 o 
   3  11   3       62.36       67.29      8.73 o 
   4  11   3      230.67      243.25     11.61 o 
   5  11   3      201.23      208.02      9.77 o 
   6  11   3        7.99       13.40      7.85 o 
   7  11   3      147.22      131.57     13.06 o 
   8  11   3      195.96      177.71     16.76 o 
   9  11   3        2.02       34.65     18.19 o 
  10  11   3       11.49       37.71     17.62 o 
   0  12   3        0.13       -4.32     13.73 o 
   1  12   3      356.27      362.83      9.64 o 
   2  12   3      156.51      150.84      9.64 o 
   3  12   3        3.47       -0.65      9.71 o 
   4  12   3       23.18       36.72      8.52 o 
   5  12   3      282.90      280.38     12.30 o 
   6  12   3        5.46        4.60      9.48 o 
   7  12   3      123.88      162.32     36.23 o 
   8  12   3      209.26      235.79     17.03 o 
   9  12   3        7.03        4.67     20.27 o 
   1  13   3      104.83      117.12     14.55 o 
   2  13   3      132.64      121.75     14.53 o 
   3  13   3       22.70       12.02     10.26 o 
   4  13   3      161.07      162.92     10.90 o 
   5  13   3      432.39      434.27     17.72 o 
   6  13   3        0.25        9.97     11.97 o 
   7  13   3       83.10       57.05     15.97 o 
  -7 -12   4        5.00        2.16     11.58 o 
  -6 -12   4       37.93       42.36     10.22 o 
  -5 -12   4      104.94      126.19     10.40 o 
  -4 -12   4       15.26       19.71      9.26 o 
  -3 -12   4       86.52       96.88     10.82 o 
  -2 -12   4      397.85      410.36     14.99 o 
  -1 -12   4       41.35       26.70     11.46 o 
   0 -12   4       64.36       84.40     11.87 o 
  -8 -11   4       41.17       56.17     11.69 o 
  -7 -11   4        1.95        8.80     10.29 o 
  -6 -11   4       83.69       90.85     10.09 o 
  -5 -11   4      302.80      316.30     12.43 o 
  -4 -11   4       39.45       51.21      9.19 o 
  -3 -11   4       65.03       57.22      9.17 o 
  -2 -11   4      369.28      396.99     12.74 o 
  -1 -11   4       96.95       95.04     12.35 o 
   0 -11   4      143.08      152.61      8.52 o 
   1 -11   4      239.40      240.74     29.47 o 
   2 -11   4       51.02       60.66     15.35 o 
  -9 -10   4       29.91       25.74     14.90 o 
  -8 -10   4       32.28       53.29      9.53 o 
  -7 -10   4       41.68       39.31      8.41 o 
  -6 -10   4      102.51       99.78      9.54 o 
  -5 -10   4      274.74      275.48     24.00 o 
  -4 -10   4       25.00       21.36      7.66 o 
  -3 -10   4       52.05       40.06      8.48 o 
  -2 -10   4      423.94      423.73     10.86 o 
  -1 -10   4       80.38       92.43      8.93 o 
   0 -10   4      722.95      698.60     21.88 o 
   1 -10   4      371.06      356.72      8.85 o 
   2 -10   4       28.38       22.95      8.42 o 
   3 -10   4       60.84       87.10     10.45 o 
  -9  -9   4       28.77       43.35     20.38 o 
  -8  -9   4      118.51      117.63     10.55 o 
  -7  -9   4        0.11       -2.15      9.18 o 
  -6  -9   4      127.80      125.58      9.21 o 
  -5  -9   4      256.50      242.49      9.18 o 
  -4  -9   4      236.75      216.83      9.31 o 
  -3  -9   4      242.35      232.22     12.89 o 
  -2  -9   4      682.91      701.06     22.15 o 
  -1  -9   4      120.43      126.53      7.37 o 
   0  -9   4      211.36      228.56     12.62 o 
   1  -9   4      746.67      746.35     20.74 o 
   2  -9   4       20.97       27.70      8.01 o 
   3  -9   4       29.26       48.26     11.38 o 
   4  -9   4      231.94      235.88     11.17 o 
 -10  -8   4        0.89       19.12     22.95 o 
  -9  -8   4       61.43       69.68     19.20 o 
  -8  -8   4       75.43       85.41     11.35 o 
  -7  -8   4       25.40       21.61      9.00 o 
  -6  -8   4        8.78       -0.99      7.89 o 
  -5  -8   4      175.35      174.28      8.32 o 
  -4  -8   4      337.81      329.42      7.44 o 
  -3  -8   4      834.34      786.53     20.54 o 
  -2  -8   4      720.75      710.00      8.04 o 
  -1  -8   4       13.50       20.69      6.57 o 
   0  -8   4      394.56      388.60     13.63 o 
   1  -8   4      481.76      476.51      9.18 o 
   2  -8   4       35.97       46.87      9.68 o 
   3  -8   4      189.94      170.59     10.14 o 
   4  -8   4      301.51      293.54     27.44 o 
   5  -8   4       93.22       94.84     28.33 o 
 -10  -7   4        0.08       -4.52     22.01 o 
  -9  -7   4        1.65       20.23     18.20 o 
  -8  -7   4       48.30       45.11     10.79 o 
  -7  -7   4      211.11      190.27      8.63 o 
  -6  -7   4       93.26      102.33      8.09 o 
  -5  -7   4      105.50      108.08      6.95 o 
  -4  -7   4        0.27        5.85      7.76 o 
  -3  -7   4      384.26      333.42      7.04 o 
  -2  -7   4      869.95      908.54     12.55 o 
  -1  -7   4      108.57      120.63      8.48 o 
   0  -7   4      372.69      393.04     23.98 o 
   1  -7   4      954.20      907.67     47.40 o 
   2  -7   4       43.44       47.40      7.50 o 
   3  -7   4      332.43      358.10     38.71 o 
   4  -7   4      300.24      308.73     10.55 o 
   5  -7   4      150.18      138.05     14.57 o 
   6  -7   4       21.65       51.58     14.07 o 
 -10  -6   4        0.29       10.91     14.80 o 
  -9  -6   4       37.54       42.40     17.85 o 
  -8  -6   4      107.21      100.12     16.35 o 
  -7  -6   4        0.81        0.05     10.73 o 
  -6  -6   4      485.56      488.06      8.91 o 
  -5  -6   4      581.18      562.12      9.17 o 
  -4  -6   4        0.94       10.18      7.27 o 
  -3  -6   4      719.84      703.12     11.85 o 
  -2  -6   4     3417.25     3463.51     41.30 o 
  -1  -6   4       21.44       36.28      8.79 o 
   0  -6   4     1720.23     1748.01     61.12 o 
   1  -6   4      637.26      613.12     37.36 o 
   2  -6   4      721.04      703.86     10.60 o 
   3  -6   4      455.09      451.39     22.08 o 
   4  -6   4      673.93      657.23      9.21 o 
   5  -6   4      302.13      300.28     13.60 o 
   6  -6   4      103.69      108.88     24.69 o 
   7  -6   4      246.30      232.75     11.52 o 
 -10  -5   4       20.27       16.51     12.82 o 
  -9  -5   4       50.07       45.16     17.76 o 
  -8  -5   4       33.09       22.67     14.79 o 
  -7  -5   4        0.12       -0.61      9.61 o 
  -6  -5   4      271.25      264.52      8.01 o 
  -5  -5   4     1501.01     1478.58     29.09 o 
  -4  -5   4      164.15      182.79      9.92 o 
  -3  -5   4      395.13      390.39      7.56 o 
  -2  -5   4     2818.51     2717.33     48.00 o 
  -1  -5   4       52.01       45.60     14.57 o 
   0  -5   4      294.43      280.96     20.81 o 
   1  -5   4     1582.88     1553.79     12.33 o 
   2  -5   4      916.36      907.84      8.94 o 
   3  -5   4       38.89       36.06      8.57 o 
   4  -5   4      127.60      131.15      7.79 o 
   5  -5   4       52.39       33.33      9.34 o 
   6  -5   4       43.23       30.80     10.16 o 
   7  -5   4       56.95       75.83     11.15 o 
   8  -5   4       50.64       68.22     20.90 o 
 -10  -4   4       11.18       -6.44     18.27 o 
  -9  -4   4      157.09      165.64     11.28 o 
  -8  -4   4      253.45      215.84     16.19 o 
  -7  -4   4        5.91       23.65     12.76 o 
  -6  -4   4      278.49      283.60      9.94 o 
  -5  -4   4     1643.59     1674.61     56.14 o 
  -4  -4   4      476.55      463.07     33.36 o 
  -3  -4   4      138.72      134.69     10.14 o 
  -2  -4   4     2292.55     2205.42     43.01 o 
  -1  -4   4     1802.45     1768.69     50.19 o 
   0  -4   4     2813.35     2816.97     55.36 o 
   1  -4   4     1582.67     1574.05     12.75 o 
   2  -4   4        0.79       -1.08      8.45 o 
   3  -4   4      125.99      123.39      7.25 o 
   4  -4   4      246.40      241.39     11.62 o 
   5  -4   4       15.96       15.96      8.81 o 
   6  -4   4       37.33       15.76     17.96 o 
   7  -4   4      188.40      194.21     11.30 o 
   8  -4   4       85.53       68.41     17.45 o 
 -10  -3   4        4.39        5.32     26.82 o 
  -9  -3   4        3.48        4.79     11.47 o 
  -8  -3   4      120.58      111.02      9.20 o 
  -7  -3   4        8.81       11.04      9.20 o 
  -6  -3   4      124.19      132.35     13.38 o 
  -5  -3   4      183.00      172.56     10.23 o 
  -4  -3   4        3.34        1.78      7.13 o 
  -3  -3   4     2197.37     2147.49     49.50 o 
  -2  -3   4      731.60      655.09     16.62 o 
  -1  -3   4      458.14      515.08     25.49 o 
   0  -3   4     2117.29     2054.06     15.16 o 
   1  -3   4     1238.65     1219.51     22.00 o 
   2  -3   4      337.84      361.39      8.54 o 
   3  -3   4     1039.72     1078.20     53.85 o 
   4  -3   4     1917.24     1827.70     41.99 o 
   5  -3   4       88.18       98.20      8.71 o 
   6  -3   4      118.92      114.20      9.40 o 
   7  -3   4       85.08       86.33     10.74 o 
   8  -3   4      168.64      180.70     15.83 o 
   9  -3   4       53.39       45.75     19.38 o 
 -10  -2   4        0.03       16.31     22.53 o 
  -9  -2   4       49.67       48.73     22.67 o 
  -8  -2   4      418.74      402.43     10.38 o 
  -7  -2   4        0.03        2.08      9.41 o 
  -6  -2   4      200.95      193.88     13.53 o 
  -5  -2   4      757.45      722.43     14.42 o 
  -4  -2   4     1365.25     1148.14    185.63 o 
  -3  -2   4     5244.23     5218.22    135.28 o 
  -2  -2   4     5190.54     4928.97     48.04 o 
  -1  -2   4      511.42      482.99     11.17 o 
   0  -2   4     5085.55     5011.65     25.09 o 
   1  -2   4     3093.87     3113.14     17.20 o 
   2  -2   4        2.98        5.80      7.48 o 
   3  -2   4     1945.14     2054.05     54.97 o 
   4  -2   4     1424.67     1333.18     19.00 o 
   5  -2   4      522.57      514.64     23.09 o 
   6  -2   4       10.24       10.33     14.16 o 
   7  -2   4      877.84      871.18     11.42 o 
   8  -2   4       74.81       87.37     14.45 o 
   9  -2   4       42.81       49.03     18.02 o 
 -10  -1   4       24.82       24.59     12.97 o 
  -9  -1   4       23.58       46.84     21.58 o 
  -8  -1   4      159.08      172.05     10.88 o 
  -7  -1   4        4.30        8.57      7.55 o 
  -6  -1   4      364.87      360.48     14.49 o 
  -5  -1   4      220.16      196.16     13.31 o 
  -4  -1   4      172.24      208.41     12.62 o 
  -3  -1   4     1055.25     1020.41     25.04 o 
  -2  -1   4     2222.63     2071.87     15.28 o 
  -1  -1   4      565.45      559.45     10.40 o 
   0  -1   4     2622.42     2523.62     26.95 o 
   1  -1   4     5719.65     5715.05     93.16 o 
   2  -1   4       51.00       63.22      8.37 o 
   3  -1   4     4079.07     4222.89     19.50 o 
   4  -1   4      863.74      792.25      9.84 o 
   5  -1   4      404.04      388.89      9.39 o 
   6  -1   4      222.88      206.47      9.98 o 
   7  -1   4      109.04      106.63      9.24 o 
   8  -1   4       91.45      103.58     15.01 o 
   9  -1   4       15.77        5.54     16.10 o 
  10  -1   4       55.96       45.65     18.20 o 
  -9   0   4       98.83      108.04     18.89 o 
  -8   0   4      153.75      141.56      9.37 o 
  -7   0   4       77.41       90.15     14.37 o 
  -6   0   4      403.08      398.25     19.28 o 
  -5   0   4     1674.61     1634.37     17.60 o 
  -4   0   4      193.45      182.37     12.23 o 
  -3   0   4     1033.62      959.83     16.48 o 
  -2   0   4     6333.26     6365.12    162.17 o 
  -1   0   4      111.43       90.66      8.03 o 
   0   0   4      855.58      824.40     13.36 o 
   1   0   4     2228.57     2234.31     18.93 o 
   2   0   4     5042.48     5090.01     47.10 o 
   3   0   4      489.57      500.45     10.90 o 
   4   0   4     1796.90     1715.37     28.78 o 
   5   0   4       12.12       15.61      8.13 o 
   6   0   4      342.60      340.98     15.40 o 
   7   0   4      156.58      163.84      9.53 o 
   8   0   4        3.87       13.17     14.68 o 
   9   0   4       21.54       31.16     14.70 o 
  10   0   4       16.02       41.72     17.38 o 
  -9   1   4       98.12      131.46     19.15 o 
  -8   1   4       19.44       10.58     25.15 o 
  -7   1   4       25.20       21.23      8.51 o 
  -6   1   4      316.34      331.22     19.75 o 
  -5   1   4     1129.92     1120.27     10.19 o 
  -4   1   4        0.03        7.30      8.06 o 
  -3   1   4     1327.80     1292.68     16.28 o 
  -2   1   4     5413.68     5456.56     29.42 o 
  -1   1   4      292.43      269.06     11.31 o 
   0   1   4     2063.29     2063.03     16.46 o 
   1   1   4     6158.58     5967.06     30.32 o 
   2   1   4       13.46        8.75      9.27 o 
   3   1   4     2922.43     2817.34     21.09 o 
   4   1   4      574.37      501.91     10.84 o 
   5   1   4       23.46       35.33      8.20 o 
   6   1   4      541.01      493.15     13.04 o 
   7   1   4      332.40      367.33     14.58 o 
   8   1   4       94.67      124.95     14.42 o 
   9   1   4      293.80      263.45     16.96 o 
  10   1   4       13.30        5.94     14.30 o 
  11   1   4        6.64       20.90     13.78 o 
  -9   2   4       65.36       94.75     20.79 o 
  -8   2   4      165.89      154.74     12.35 o 
  -7   2   4       12.34        7.80      9.96 o 
  -6   2   4      270.89      272.25      8.71 o 
  -5   2   4     1542.47     1556.82     14.76 o 
  -4   2   4      654.85      664.11     11.35 o 
  -3   2   4     1859.88     1833.41     18.49 o 
  -1   2   4     3554.33     2516.74    990.39 o 
   0   2   4     1945.36     1869.83     25.24 o 
   1   2   4     3380.21     3221.46     56.50 o 
   2   2   4        9.73        8.29      9.99 o 
   3   2   4       19.00       52.29     11.19 o 
   4   2   4     1330.22     1288.12     16.66 o 
   5   2   4       15.48       10.30      9.22 o 
   6   2   4      122.63      117.53     13.38 o 
   7   2   4     1127.10     1124.39     18.66 o 
   8   2   4        3.74        8.56     13.89 o 
   9   2   4      122.79      122.34     10.32 o 
  10   2   4      102.72      104.79     11.58 o 
  11   2   4        0.02       -0.31     10.89 o 
  -8   3   4      109.08      114.68     24.53 o 
  -7   3   4       27.96        5.91     11.54 o 
  -6   3   4      274.96      286.53     10.87 o 
  -5   3   4     1539.47     1539.46     17.27 o 
  -4   3   4        0.18       -9.43     12.48 o 
  -3   3   4     2269.20     2219.54     16.68 o 
  -2   3   4      859.75      847.45     12.77 o 
  -1   3   4       76.17       66.28     12.49 o 
   0   3   4     3469.66     3343.94     62.02 o 
   1   3   4     1403.33     1284.08     18.53 o 
   2   3   4       41.74       43.65      9.83 o 
   3   3   4     2305.80     2310.56     56.81 o 
   4   3   4     4672.48     4984.09     69.73 o 
   5   3   4      667.51      718.21     21.49 o 
   6   3   4     1965.13     1904.34     26.86 o 
   7   3   4      829.38      832.85     36.16 o 
   8   3   4       12.96       15.86      9.33 o 
   9   3   4       43.71       38.84      8.43 o 
  10   3   4      113.06      117.64      9.50 o 
  11   3   4        2.91        8.86     10.75 o 
  -8   4   4       94.02       86.61     13.52 o 
  -7   4   4        0.20       12.57     15.80 o 
  -6   4   4      173.33      175.64     13.67 o 
  -5   4   4      463.00      440.27     10.98 o 
  -4   4   4       92.16      108.78     12.62 o 
  -3   4   4     1835.69     1828.50     14.48 o 
  -2   4   4     3066.28     3117.14     63.34 o 
  -1   4   4       95.69       82.47      7.18 o 
   0   4   4     5999.85     6081.39     46.31 o 
   1   4   4     1646.18     1682.95     33.61 o 
   2   4   4     2028.31     2179.52     16.92 o 
   3   4   4      378.01      354.70     12.69 o 
   4   4   4     5926.99     6093.55     28.25 o 
   5   4   4     1670.38     1768.36     18.05 o 
   6   4   4      264.43      242.85     14.05 o 
   7   4   4     1500.68     1469.53     32.10 o 
   8   4   4        1.58        7.14      7.61 o 
   9   4   4       17.39       16.50      9.05 o 
  10   4   4       55.25       59.31      9.87 o 
  11   4   4        5.49        8.81     11.29 o 
  -7   5   4        4.35       12.68     14.16 o 
  -6   5   4      196.84      185.72     15.74 o 
  -5   5   4      347.17      338.57     10.93 o 
  -4   5   4      117.33      109.45     10.57 o 
  -3   5   4     1024.69     1011.37     37.43 o 
  -2   5   4     1535.00     1575.86     13.55 o 
  -1   5   4      195.80      199.96      8.01 o 
   0   5   4      239.36      208.49      7.30 o 
   1   5   4     3841.48     3825.73     29.24 o 
   2   5   4     1868.36     2078.51     15.69 o 
   3   5   4     3434.92     3432.10     67.75 o 
   4   5   4     2290.64     2444.42     20.26 o 
   5   5   4      154.27      157.65      8.88 o 
   6   5   4      656.90      655.28     11.38 o 
   7   5   4       46.12       36.56      9.65 o 
   8   5   4      131.06      145.01      9.49 o 
   9   5   4        9.28        3.55      9.32 o 
  10   5   4      129.95      137.58     10.27 o 
  11   5   4       11.90       17.52     11.84 o 
  -6   6   4      208.56      223.14     18.25 o 
  -5   6   4      157.09      165.72     13.45 o 
  -4   6   4       86.04       79.81      8.90 o 
  -3   6   4     1555.10     1444.40     57.89 o 
  -2   6   4      821.79      799.12     21.15 o 
  -1   6   4        3.78        7.27      8.23 o 
   0   6   4     1534.74     1502.23     44.32 o 
   1   6   4     2214.28     2222.50     23.45 o 
   2   6   4        0.05        5.19      6.52 o 
   3   6   4      962.76      994.26     24.82 o 
   4   6   4     3721.76     3731.88     89.69 o 
   5   6   4       13.80       16.90     10.98 o 
   6   6   4      345.43      383.77     12.83 o 
   7   6   4      524.03      523.59     10.76 o 
   8   6   4      104.81      107.81     12.71 o 
   9   6   4      193.56      191.68     11.34 o 
  10   6   4      203.14      181.36     11.70 o 
  11   6   4       26.87       38.04     12.51 o 
  -6   7   4      174.13      175.58     19.08 o 
  -5   7   4      190.26      170.41     11.61 o 
  -4   7   4       24.74       25.17     11.84 o 
  -3   7   4      607.44      607.61     11.90 o 
  -2   7   4      723.66      715.90     22.47 o 
  -1   7   4       20.56       28.52      8.86 o 
   0   7   4     1343.50     1341.89     55.35 o 
   1   7   4      757.82      762.34     24.61 o 
   2   7   4      129.73      141.86      7.15 o 
   3   7   4     1301.06     1333.60     34.02 o 
   4   7   4     1135.49     1142.53      9.50 o 
   5   7   4       12.98       29.66     12.20 o 
   6   7   4      556.49      561.84     14.42 o 
   7   7   4      434.55      417.60     10.67 o 
   8   7   4      263.30      273.96     14.22 o 
   9   7   4      240.87      232.99     11.57 o 
  10   7   4      326.64      320.33     12.77 o 
  11   7   4        1.40       16.73     18.82 o 
  -5   8   4      160.41      154.76     17.02 o 
  -4   8   4        4.75       11.21     10.64 o 
  -3   8   4      547.45      541.87     15.85 o 
  -2   8   4      311.09      326.53     12.81 o 
  -1   8   4        1.15        0.83      7.94 o 
   0   8   4     1200.81     1216.07     23.24 o 
   1   8   4     1474.59     1488.98     16.61 o 
   2   8   4        6.08        6.61      5.78 o 
   3   8   4      849.23      844.70     20.08 o 
   4   8   4     1095.83     1104.45     24.46 o 
   5   8   4       28.54       37.68      7.84 o 
   6   8   4      196.59      214.45     13.42 o 
   7   8   4      899.22      903.37     15.51 o 
   8   8   4      118.72      121.63     14.16 o 
   9   8   4       60.71       66.50     15.31 o 
  10   8   4      145.24      157.49     15.59 o 
  11   8   4        8.48       28.23     19.06 o 
  -4   9   4        6.96       10.16     14.80 o 
  -3   9   4      133.35      122.71     20.30 o 
  -2   9   4       44.73       48.91      9.24 o 
  -1   9   4      179.73      152.46     18.96 o 
   0   9   4      230.44      238.97      9.99 o 
   1   9   4      127.00      159.69     15.37 o 
   2   9   4        6.55        5.63      6.52 o 
   3   9   4      613.82      606.63      7.96 o 
   4   9   4       79.81       83.10      6.17 o 
   5   9   4        0.03        2.81      6.67 o 
   6   9   4     1177.72     1191.94     13.32 o 
   7   9   4      132.29      109.78     12.66 o 
   8   9   4       49.17       75.29     13.93 o 
   9   9   4       17.04       27.31     11.69 o 
  10   9   4       60.44       71.73     17.14 o 
  11   9   4        3.43       16.71     17.97 o 
  -3  10   4      262.72      260.00     13.83 o 
  -2  10   4      219.61      241.77     13.01 o 
  -1  10   4      138.91      129.22     22.37 o 
   0  10   4      692.00      647.93     30.69 o 
   1  10   4      367.86      370.39     10.98 o 
   2  10   4        4.32       17.39      8.69 o 
   3  10   4      755.21      775.75     11.55 o 
   4  10   4      948.70      934.39     13.13 o 
   5  10   4        1.86        5.05      7.42 o 
   6  10   4      383.02      349.94     10.32 o 
   7  10   4      300.66      278.25     14.14 o 
   8  10   4        0.03       28.73     14.37 o 
   9  10   4       48.07       33.61     16.73 o 
  10  10   4       50.11       31.99     17.78 o 
  11  10   4        9.28        9.19     18.87 o 
  -2  11   4       94.61       91.02     18.37 o 
  -1  11   4       22.91       26.43     21.32 o 
   0  11   4      224.33      206.97     17.60 o 
   1  11   4      258.11      238.01     15.83 o 
   2  11   4        1.04       -3.90     10.48 o 
   3  11   4     1108.28     1084.82     46.01 o 
   4  11   4      425.44      410.82     30.32 o 
   5  11   4       46.35       44.47     11.21 o 
   6  11   4      127.88      106.80      8.28 o 
   7  11   4       55.80       77.54     14.88 o 
   8  11   4        9.48       10.56     14.25 o 
   9  11   4       88.13       91.01     16.79 o 
  10  11   4       45.05       61.66     20.04 o 
   0  12   4      212.21      214.51     14.44 o 
   1  12   4      215.12      227.85     13.30 o 
   2  12   4       10.04       16.55     12.14 o 
   3  12   4       82.41       76.78     11.47 o 
   4  12   4      494.05      496.33     41.84 o 
   5  12   4       18.73       36.10     10.32 o 
   6  12   4       59.70       43.78     12.38 o 
   7  12   4      161.11      166.88     12.95 o 
   8  12   4        9.23        8.60     16.78 o 
   9  12   4       76.63       86.64     14.55 o 
   2  13   4       19.10       18.11     11.36 o 
   3  13   4       88.93      123.94     30.51 o 
   4  13   4      107.56      117.09     11.73 o 
   5  13   4       25.15       23.92     13.60 o 
   6  13   4      400.73      374.40     23.02 o 
   7  13   4       44.41       46.62     29.60 o 
  -6 -12   5       96.14       94.71     11.27 o 
  -5 -12   5        3.21       11.77     10.01 o 
  -4 -12   5      104.61      120.00     11.51 o 
  -3 -12   5      306.26      300.13     16.31 o 
  -2 -12   5        1.50      -11.14     11.14 o 
  -1 -12   5      323.63      303.95      9.82 o 
  -7 -11   5        1.31        9.51     11.33 o 
  -6 -11   5      140.60      148.29      9.31 o 
  -5 -11   5        1.00       17.85     10.49 o 
  -4 -11   5       66.82       60.59      8.48 o 
  -3 -11   5      171.23      147.62      8.65 o 
  -2 -11   5       16.11       36.63      7.94 o 
  -1 -11   5      102.32      110.28      8.82 o 
   0 -11   5       37.54       62.53     10.34 o 
   1 -11   5       23.05       31.28      8.83 o 
  -8 -10   5        4.99       24.35     10.95 o 
  -7 -10   5        6.72       21.37     10.06 o 
  -6 -10   5       44.32       45.49      9.47 o 
  -5 -10   5        2.01       -4.74      8.97 o 
  -4 -10   5      242.91      222.00     10.33 o 
  -3 -10   5      248.26      242.79      7.48 o 
  -2 -10   5       26.71       26.81      7.46 o 
  -1 -10   5      262.89      265.56      7.64 o 
   0 -10   5      168.55      168.38      9.80 o 
   1 -10   5      148.48      154.11     10.35 o 
   2 -10   5      109.58      125.09      9.56 o 
   3 -10   5      153.70      169.78     11.89 o 
  -9  -9   5       51.82       67.86     23.34 o 
  -8  -9   5        4.81       11.72      9.90 o 
  -7  -9   5       24.40       34.51      9.89 o 
  -6  -9   5       20.33       28.67      8.90 o 
  -5  -9   5       14.81        5.24      8.96 o 
  -4  -9   5       86.30       97.74      7.39 o 
  -3  -9   5      351.11      309.20     10.63 o 
  -2  -9   5       97.08      106.31     10.36 o 
  -1  -9   5      638.20      619.54     20.92 o 
   0  -9   5      247.73      249.40      7.93 o 
   1  -9   5      134.63      142.66     10.34 o 
   2  -9   5      236.49      236.95     10.73 o 
   3  -9   5      182.06      216.95     11.89 o 
   4  -9   5        0.11        7.99     16.31 o 
  -9  -8   5        3.77       -3.89     20.30 o 
  -8  -8   5        8.70        9.28      9.62 o 
  -7  -8   5      100.74      104.13      9.20 o 
  -6  -8   5       20.62       27.96      8.17 o 
  -5  -8   5      234.87      220.73     12.09 o 
  -4  -8   5      386.11      383.21      7.08 o 
  -3  -8   5      875.31      867.27     23.49 o 
  -2  -8   5      131.49      123.49     10.36 o 
  -1  -8   5      811.39      810.78     11.64 o 
   0  -8   5      839.89      811.51     11.08 o 
   1  -8   5       13.22       26.91      9.51 o 
   2  -8   5      203.91      201.15     36.67 o 
   3  -8   5      351.16      341.12     10.82 o 
   4  -8   5       13.00       17.72     10.55 o 
   5  -8   5      105.38      125.89     16.53 o 
 -10  -7   5       15.03       21.32     22.21 o 
  -9  -7   5        3.63       -9.58     16.71 o 
  -8  -7   5       20.46       33.12     13.56 o 
  -7  -7   5       64.38       70.72      8.48 o 
  -6  -7   5      322.36      327.73     12.16 o 
  -5  -7   5       73.15       73.70      7.01 o 
  -4  -7   5      567.12      535.56     13.53 o 
  -3  -7   5     1078.02     1075.74     22.19 o 
  -2  -7   5       37.46       37.57      7.59 o 
  -1  -7   5     1275.96     1298.07     24.24 o 
   0  -7   5      960.68      974.36     11.07 o 
   1  -7   5       90.14       74.77      9.20 o 
   2  -7   5      359.24      354.45     11.70 o 
   3  -7   5       16.57       14.97      9.28 o 
   4  -7   5       99.81       99.78     12.08 o 
   5  -7   5       23.60       19.90      9.95 o 
   6  -7   5      197.11      185.58     11.97 o 
 -10  -6   5       78.84       82.94     20.75 o 
  -9  -6   5        0.17       56.17     18.12 o 
  -8  -6   5        0.48       20.41     16.21 o 
  -7  -6   5       85.48       83.05      8.64 o 
  -6  -6   5      218.61      210.12     13.53 o 
  -5  -6   5        0.69        7.02      5.56 o 
  -4  -6   5      278.92      267.44      9.72 o 
  -3  -6   5     1872.73     1922.72     40.70 o 
  -2  -6   5       10.86        3.51      7.47 o 
  -1  -6   5     1581.98     1560.82     28.33 o 
   0  -6   5     1060.09     1026.32     37.80 o 
   1  -6   5       13.66       18.80     13.43 o 
   2  -6   5      284.70      292.09     25.16 o 
   3  -6   5       73.34       54.61      7.72 o 
   4  -6   5       57.57       60.52     10.77 o 
   5  -6   5       90.52      103.29     18.57 o 
   6  -6   5      117.33      112.25     10.23 o 
   7  -6   5        2.81        3.45     12.44 o 
 -10  -5   5       19.15       23.36     12.62 o 
  -9  -5   5       44.39       64.01     17.69 o 
  -8  -5   5        0.02        5.13     16.18 o 
  -7  -5   5       96.92      103.95     10.51 o 
  -6  -5   5      538.54      511.20     18.37 o 
  -5  -5   5       58.22       53.66      6.18 o 
  -4  -5   5      604.31      582.00     21.79 o 
  -3  -5   5     1099.59     1108.31     24.25 o 
  -2  -5   5      209.28      208.56      8.13 o 
  -1  -5   5      724.50      731.10     14.22 o 
   0  -5   5      200.08      176.40      8.26 o 
   1  -5   5       24.18       19.14      8.40 o 
   2  -5   5      855.53      817.19     43.68 o 
   3  -5   5      407.76      401.09      8.27 o 
   4  -5   5       51.69       51.73      8.53 o 
   5  -5   5      155.97      146.31      8.26 o 
   6  -5   5       93.00      103.09     36.75 o 
   7  -5   5       23.75       23.90     11.19 o 
   8  -5   5       72.30       33.36     13.12 o 
 -10  -4   5       66.54      100.15     19.01 o 
  -9  -4   5       25.56       25.20     20.39 o 
  -8  -4   5        5.73        3.64     16.15 o 
  -7  -4   5       38.64       19.19     10.51 o 
  -6  -4   5       79.86       89.31      9.75 o 
  -5  -4   5       14.70       15.58      7.49 o 
  -4  -4   5      712.74      718.78      8.25 o 
  -3  -4   5      809.13      844.24     31.71 o 
  -2  -4   5      329.59      332.11     17.13 o 
  -1  -4   5     3171.19     3171.13     27.62 o 
   0  -4   5      742.37      678.79      9.73 o 
   1  -4   5     3225.99     3284.46     16.36 o 
   2  -4   5     1756.86     1686.71     17.64 o 
   3  -4   5     1137.84     1139.13     25.11 o 
   4  -4   5        7.25       10.84      9.28 o 
   5  -4   5      713.71      701.38     24.31 o 
   6  -4   5      578.51      544.03     11.18 o 
   7  -4   5        4.20       -0.59     20.72 o 
   8  -4   5      223.51      214.64     12.37 o 
 -10  -3   5        9.94       33.65     13.19 o 
  -9  -3   5      152.22      139.97      9.94 o 
  -8  -3   5        8.44        7.89     11.03 o 
  -7  -3   5      187.79      202.52     14.67 o 
  -6  -3   5      518.96      479.05     15.57 o 
  -5  -3   5       42.80       45.79     10.24 o 
  -4  -3   5     2480.83     2360.69     63.97 o 
  -3  -3   5      669.49      670.81     25.23 o 
  -2  -3   5      565.31      553.68     10.81 o 
  -1  -3   5     5066.82     4991.39     43.66 o 
   0  -3   5     4462.84     4406.94    105.84 o 
   1  -3   5       21.76       29.04      7.35 o 
   2  -3   5     2191.08     2097.64     33.63 o 
   3  -3   5     1536.20     1450.14     43.33 o 
   4  -3   5        1.46       11.14      8.75 o 
   5  -3   5      176.04      188.06      9.91 o 
   6  -3   5      346.58      343.10     16.52 o 
   7  -3   5        9.51       15.27     10.74 o 
   8  -3   5        8.03       14.57     11.39 o 
   9  -3   5       79.63       50.87     18.13 o 
 -10  -2   5        9.27       22.19     13.29 o 
  -9  -2   5       72.50       54.70     16.40 o 
  -8  -2   5       48.61       52.66     17.43 o 
  -7  -2   5      383.28      377.20     14.05 o 
  -6  -2   5      603.88      602.90     12.10 o 
  -5  -2   5        0.11        8.03      8.61 o 
  -4  -2   5     1148.18     1173.24     18.18 o 
  -3  -2   5     2564.33     2552.79     93.08 o 
  -2  -2   5      307.94      308.94     13.03 o 
  -1  -2   5     3622.72     3550.63     44.00 o 
   0  -2   5     3872.94     3873.87     69.08 o 
   1  -2   5       96.60      103.51     11.37 o 
   2  -2   5     1485.21     1391.80     11.92 o 
   3  -2   5      883.39      790.91     14.79 o 
   4  -2   5      116.43      112.59      8.85 o 
   5  -2   5      833.26      865.19     10.83 o 
   6  -2   5      342.68      339.60     13.08 o 
   7  -2   5        1.31        2.03      9.04 o 
   8  -2   5       46.31       58.41     12.92 o 
   9  -2   5        4.43       24.91     18.80 o 
  -9  -1   5       96.93       88.23     12.29 o 
  -8  -1   5       14.50       20.46      7.89 o 
  -7  -1   5      368.97      408.40     20.05 o 
  -6  -1   5      402.11      368.59     14.14 o 
  -5  -1   5        9.22       18.38     12.54 o 
  -4  -1   5     1290.02     1228.51     66.45 o 
  -3  -1   5     3220.41     3129.11     99.87 o 
  -2  -1   5        0.29        0.42     11.22 o 
  -1  -1   5     2876.17     2696.04     20.54 o 
   0  -1   5     1063.72      992.48     14.69 o 
   1  -1   5      588.54      660.78     10.08 o 
   2  -1   5      603.59      562.95     19.56 o 
   3  -1   5       76.27       55.53      9.47 o 
   4  -1   5       71.01       76.81      8.72 o 
   5  -1   5      281.31      264.84     13.40 o 
   6  -1   5      272.62      259.57      8.29 o 
   7  -1   5       72.48       67.49     14.09 o 
   8  -1   5      114.49      107.04     11.06 o 
   9  -1   5        1.25       -9.39     16.47 o 
  10  -1   5       35.80        9.30     19.94 o 
  -9   0   5       13.00       11.11     13.52 o 
  -8   0   5        8.48       21.90     11.09 o 
  -7   0   5      616.56      588.73     11.70 o 
  -6   0   5      347.72      348.74      9.44 o 
  -5   0   5      230.29      273.41     12.99 o 
  -4   0   5      826.28      807.95     12.61 o 
  -3   0   5     4180.62     4239.72    206.84 o 
  -2   0   5      344.76      334.17      8.78 o 
  -1   0   5     4781.86     4638.97     57.52 o 
   0   0   5     9025.48     8746.28     80.91 o 
   1   0   5     1549.03     1578.42     15.62 o 
   2   0   5     6358.61     6249.37     26.15 o 
   3   0   5     1697.97     1657.22     27.67 o 
   4   0   5        0.45       10.55      7.76 o 
   5   0   5     2183.08     2191.32     14.65 o 
   6   0   5      540.16      552.45     10.47 o 
   7   0   5       16.93       24.25     13.06 o 
   8   0   5      570.37      549.74     16.79 o 
   9   0   5      104.31      136.58     16.54 o 
  10   0   5        1.81        4.24     18.01 o 
  -9   1   5       33.10       25.64     13.40 o 
  -8   1   5       12.74       38.60     16.66 o 
  -7   1   5      366.70      375.57     13.02 o 
  -6   1   5      311.72      286.42     13.90 o 
  -5   1   5       13.37       29.62     15.09 o 
  -4   1   5     1499.44     1573.10     17.21 o 
  -3   1   5     1346.82     1385.12     17.43 o 
  -2   1   5      340.75      394.41     14.45 o 
  -1   1   5     7776.44     7770.13    120.25 o 
   0   1   5     4263.06     4253.51     49.01 o 
   1   1   5       24.36       20.58      8.67 o 
   2   1   5     1325.48     1275.14     15.06 o 
   3   1   5     5613.22     5743.65     97.83 o 
   4   1   5      309.86      313.19      9.85 o 
   5   1   5      561.54      512.38     11.25 o 
   6   1   5      407.91      426.53     10.21 o 
   7   1   5        1.02        4.09      8.37 o 
   8   1   5       92.19       90.00     14.90 o 
   9   1   5      156.49      140.78     16.71 o 
  10   1   5        4.60        6.05     17.21 o 
  11   1   5       19.75       15.08     14.63 o 
  -8   2   5       65.23       80.18     12.39 o 
  -7   2   5       90.73       89.58     13.12 o 
  -6   2   5      187.62      195.51     10.39 o 
  -5   2   5       44.71       54.36      7.37 o 
  -4   2   5      991.09     1036.63     22.41 o 
  -3   2   5     3541.70     3509.46     20.28 o 
  -2   2   5      149.28      159.21     12.43 o 
  -1   2   5     7379.49     7236.67     32.62 o 
   0   2   5     2380.73     2278.91     21.32 o 
   1   2   5      694.95      760.53     20.07 o 
   2   2   5     5853.69     5534.68     58.60 o 
   3   2   5     1771.12     1690.33     18.77 o 
   4   2   5        9.96       22.59      9.79 o 
   5   2   5     1231.43     1194.82     14.35 o 
   6   2   5     1883.63     1928.25     16.46 o 
   7   2   5      183.54      208.41     14.12 o 
   8   2   5      446.11      444.86     16.12 o 
   9   2   5      410.20      421.09     17.54 o 
  10   2   5        1.82        0.32     11.94 o 
  11   2   5        5.98        8.41     11.67 o 
  -8   3   5       19.10       31.58     13.34 o 
  -7   3   5       16.03       13.83      8.38 o 
  -6   3   5        3.97       -5.25      9.39 o 
  -5   3   5       69.86       56.51      8.89 o 
  -4   3   5     1231.35     1184.34     13.61 o 
  -3   3   5       54.58       71.70     11.34 o 
  -2   3   5      183.08      170.62     11.61 o 
  -1   3   5     5006.87     5143.54     23.82 o 
   0   3   5     2654.62     2751.38     30.57 o 
   1   3   5     2536.54     2649.69     52.58 o 
   3   3   5      663.40      628.56     17.88 o 
   4   3   5      251.30      248.37     13.20 o 
   5   3   5      356.74      325.74     14.84 o 
   6   3   5     1919.58     1936.72     27.72 o 
   7   3   5       19.58       25.40     14.07 o 
   8   3   5      155.00      165.85     16.46 o 
   9   3   5      392.81      360.53     11.29 o 
  10   3   5        7.86       12.07     10.02 o 
  11   3   5       41.05       37.76     11.24 o 
  -7   4   5      106.72       95.99     13.22 o 
  -6   4   5      109.48      119.45     10.22 o 
  -5   4   5      233.64      212.73     10.34 o 
  -4   4   5      825.89      802.87     12.13 o 
  -3   4   5     1903.59     1893.27     17.58 o 
  -2   4   5      457.24      466.00     13.69 o 
  -1   4   5     3707.76     3805.98     23.30 o 
   0   4   5     2629.03     2824.21     31.42 o 
   1   4   5      166.01      172.42      7.38 o 
   2   4   5     4220.57     4336.93     51.30 o 
   3   4   5     2021.24     2016.72     46.17 o 
   4   4   5     1716.56     1892.05     19.02 o 
   5   4   5     2424.01     2541.41     19.92 o 
   6   4   5     1433.34     1442.35     40.67 o 
   7   4   5        0.93       10.72      8.67 o 
   8   4   5      406.81      406.59     13.28 o 
   9   4   5       94.70       87.88      7.99 o 
  10   4   5       14.57       27.28      9.86 o 
  11   4   5        9.93        6.87     11.35 o 
  -7   5   5      155.81      217.85     21.73 o 
  -6   5   5        6.54        0.70     14.60 o 
  -5   5   5       46.55       48.66     10.40 o 
  -4   5   5      639.99      642.58     14.71 o 
  -3   5   5      289.94      288.78     13.52 o 
  -2   5   5      361.74      371.48     13.16 o 
  -1   5   5     2361.11     2348.93     47.51 o 
   0   5   5      704.80      661.51     14.04 o 
   1   5   5      291.88      302.81      8.11 o 
   2   5   5     1642.09     1579.69     13.86 o 
   3   5   5     1699.00     1687.20     12.55 o 
   4   5   5     1091.47     1143.90     15.88 o 
   5   5   5      805.02      754.67     11.84 o 
   6   5   5      357.01      354.98     10.29 o 
   7   5   5       51.14       48.88     12.37 o 
   8   5   5      443.92      481.20     28.58 o 
   9   5   5       42.66       57.46      9.82 o 
  10   5   5       16.42       34.74     10.48 o 
  11   5   5      106.62       90.81     12.23 o 
  -6   6   5      127.91      133.66     16.85 o 
  -5   6   5       22.12       26.54     11.17 o 
  -4   6   5      199.38      180.01     10.74 o 
  -3   6   5      296.43      333.34     11.19 o 
  -2   6   5       32.21       26.63      7.54 o 
  -1   6   5     1038.02     1089.35     20.59 o 
   0   6   5     1786.31     1812.70     61.22 o 
   1   6   5      303.09      312.05      7.83 o 
   2   6   5     1883.79     1891.08     14.37 o 
   3   6   5      122.11      113.36      8.76 o 
   4   6   5     1140.29     1187.01     33.76 o 
   5   6   5     1218.27     1250.83     15.44 o 
   6   6   5      210.55      200.68      9.84 o 
   7   6   5       13.01       27.10     11.98 o 
   8   6   5      400.39      416.50     13.50 o 
   9   6   5       81.85       90.13     13.74 o 
  10   6   5       24.44       33.67     15.77 o 
  11   6   5       85.73       89.89     14.65 o 
  -5   7   5       56.70       26.34     18.49 o 
  -4   7   5      590.47      576.24     16.35 o 
  -3   7   5        8.84        1.42     10.73 o 
  -2   7   5      194.32      183.97      9.92 o 
  -1   7   5     1543.23     1596.76     55.78 o 
   0   7   5      527.19      507.36     15.43 o 
   1   7   5      858.43      845.80      8.63 o 
   2   7   5     2039.38     2074.94     30.17 o 
   3   7   5     1202.62     1209.22     32.41 o 
   4   7   5     1135.64     1256.42     79.36 o 
   5   7   5     2144.61     2193.67     16.90 o 
   6   7   5      310.01      312.75     12.68 o 
   7   7   5       37.21       30.39     12.92 o 
   8   7   5       76.60       97.65     13.11 o 
   9   7   5      237.81      259.56     16.12 o 
  10   7   5       10.13       10.76     14.94 o 
  11   7   5      105.01       97.60     19.17 o 
  -5   8   5       78.82      111.59     15.78 o 
  -4   8   5      191.60      178.78     18.96 o 
  -3   8   5      332.29      337.17     22.59 o 
  -2   8   5       63.08       55.80      9.14 o 
  -1   8   5      958.08      956.84     12.19 o 
   0   8   5      317.94      341.53     10.37 o 
   1   8   5      334.77      341.13     15.13 o 
   2   8   5     1781.01     1843.61     26.03 o 
   3   8   5      106.83      130.99      6.68 o 
   4   8   5        4.20        5.00     10.20 o 
   5   8   5      617.09      652.78     30.67 o 
   6   8   5      123.71      118.58      9.04 o 
   7   8   5        0.25       -7.22     12.49 o 
   8   8   5      191.22      177.54     14.14 o 
   9   8   5      238.01      243.15     15.62 o 
  10   8   5       32.46       53.20     15.20 o 
  11   8   5        7.38       14.77     19.08 o 
  -4   9   5      242.71      245.36     15.20 o 
  -3   9   5       57.62       69.10     12.67 o 
  -2   9   5      129.21      128.51      9.71 o 
  -1   9   5      469.84      496.27     12.25 o 
   0   9   5      235.57      245.55      9.97 o 
   1   9   5      403.07      389.28     10.63 o 
   2   9   5     2300.14     2280.82     47.36 o 
   3   9   5      405.65      415.12      7.73 o 
   4   9   5      131.56      132.55     10.50 o 
   5   9   5      533.43      530.17     22.31 o 
   6   9   5      171.96      179.31     10.10 o 
   7   9   5      105.52      115.51     12.95 o 
   8   9   5      142.08      173.56     14.35 o 
   9   9   5      111.11      114.82     14.67 o 
  10   9   5        3.68        6.37     17.34 o 
  11   9   5       36.37       26.86     18.10 o 
  -3  10   5      111.65      125.66     15.78 o 
  -2  10   5      104.58       95.27     15.23 o 
  -1  10   5      446.97      397.10     12.65 o 
   0  10   5      103.72      102.60     11.25 o 
   1  10   5       62.67       58.33     10.42 o 
   2  10   5      852.15      860.48     49.85 o 
   3  10   5      247.31      246.34     17.79 o 
   4  10   5       22.90       25.75      7.72 o 
   5  10   5      610.08      592.07     38.04 o 
   6  10   5       93.94       93.09     14.31 o 
   7  10   5      124.06      127.35     10.28 o 
   8  10   5       78.27       77.18     15.36 o 
   9  10   5       37.94       45.13     15.36 o 
  10  10   5        0.16      -18.18     18.18 o 
  -2  11   5       35.34       30.87     13.94 o 
  -1  11   5      411.96      386.92     21.30 o 
   0  11   5      147.26      151.60     12.63 o 
   1  11   5       88.10       88.60     16.85 o 
   2  11   5      314.33      327.23     11.32 o 
   3  11   5      185.46      186.64     12.52 o 
   4  11   5      671.13      672.57     56.13 o 
   5  11   5      245.48      240.49     20.36 o 
   6  11   5       48.58       37.06     13.03 o 
   7  11   5        3.75       -4.23     10.69 o 
   8  11   5      102.43      141.21     14.85 o 
   9  11   5       39.79       35.32     16.66 o 
  10  11   5        7.69       18.37     17.95 o 
   0  12   5       73.24       95.74     14.32 o 
   1  12   5       64.86       75.88     12.48 o 
   2  12   5      294.15      280.02     12.26 o 
   3  12   5        0.99      -11.13     11.13 o 
   4  12   5      366.57      366.07     36.69 o 
   5  12   5      201.77      217.07     13.30 o 
   6  12   5       50.25       39.12     20.64 o 
   7  12   5        0.26       -6.39     16.14 o 
   8  12   5      173.73      221.64     17.21 o 
   9  12   5       44.07       53.86     19.60 o 
   2  13   5      181.10      176.51     11.94 o 
   3  13   5       27.58       33.04     11.81 o 
   4  13   5       88.63       79.37     14.00 o 
   5  13   5      212.32      203.75     15.50 o 
   6  13   5       36.69       45.84     25.38 o 
   8  13   5      133.01      131.06     18.84 o 
  -5 -12   6       73.01       66.12     11.94 o 
  -4 -12   6      114.68      125.04     12.01 o 
  -3 -12   6        6.89        8.40      9.37 o 
  -2 -12   6      102.52      136.07     11.93 o 
  -7 -11   6       53.97       59.07     12.01 o 
  -6 -11   6        1.49        0.01     10.42 o 
  -5 -11   6      117.38      121.95      9.67 o 
  -4 -11   6       36.89       45.69      9.90 o 
  -3 -11   6       18.01       22.40     14.86 o 
  -2 -11   6      155.74      174.02     16.18 o 
  -1 -11   6       32.55       38.39      9.47 o 
   0 -11   6        0.67        5.56      9.31 o 
   1 -11   6      122.64      152.34     19.41 o 
  -8 -10   6       45.47       46.02     11.21 o 
  -7 -10   6       82.47       78.07     10.45 o 
  -6 -10   6        7.11       21.02     10.21 o 
  -5 -10   6      350.48      323.39     16.40 o 
  -4 -10   6       34.88       41.74      7.36 o 
  -3 -10   6       49.09       55.55      8.97 o 
  -2 -10   6      275.50      278.92      9.21 o 
  -1 -10   6      332.40      359.28     16.49 o 
   0 -10   6        4.81        3.20      8.29 o 
   1 -10   6      159.52      200.94     10.89 o 
   2 -10   6      254.29      252.82     21.03 o 
   3 -10   6       39.95       41.88     14.30 o 
  -9  -9   6        0.12       19.83     19.71 o 
  -8  -9   6       56.21       47.07     10.70 o 
  -7  -9   6       92.49       80.86      8.79 o 
  -6  -9   6        8.16        3.29      8.94 o 
  -5  -9   6      205.95      204.03     15.80 o 
  -4  -9   6       35.20       45.58      8.49 o 
  -3  -9   6        1.75        5.08      7.59 o 
  -2  -9   6       98.86      102.79      9.27 o 
  -1  -9   6      484.73      473.71     25.64 o 
   0  -9   6        0.51        2.00      8.80 o 
   1  -9   6      118.49      131.03      8.23 o 
   2  -9   6      108.12      116.51     12.03 o 
   3  -9   6        5.22        6.00     10.51 o 
   4  -9   6      135.37      139.27     13.40 o 
  -9  -8   6        0.80       11.29     20.38 o 
  -8  -8   6       62.12       62.72     10.65 o 
  -7  -8   6       12.79       17.33      8.31 o 
  -6  -8   6       22.15       32.56      8.47 o 
  -5  -8   6      166.79      181.90      8.69 o 
  -4  -8   6      157.57      172.97      8.48 o 
  -3  -8   6       13.77       16.21      9.82 o 
  -2  -8   6      435.68      437.75      8.45 o 
  -1  -8   6      315.51      319.92      8.12 o 
   0  -8   6      158.20      174.75      9.82 o 
   1  -8   6      549.48      573.28     11.47 o 
   2  -8   6      145.90      150.45      9.96 o 
   3  -8   6       18.67        9.72     11.01 o 
   4  -8   6      257.36      267.09     45.08 o 
   5  -8   6       35.12       15.44     13.63 o 
  -9  -7   6       18.15       24.03     19.76 o 
  -8  -7   6       43.48       43.08     12.31 o 
  -7  -7   6       16.36       38.00      8.90 o 
  -6  -7   6       46.23       50.60      7.30 o 
  -5  -7   6       68.99       84.04      6.88 o 
  -4  -7   6      210.71      226.13      9.89 o 
  -3  -7   6      158.28      152.73      8.80 o 
  -2  -7   6      335.00      337.68      6.65 o 
  -1  -7   6       38.88       45.47      7.47 o 
   0  -7   6       49.41       56.63      8.76 o 
   1  -7   6     1251.28     1221.81     22.87 o 
   2  -7   6      266.03      268.56     14.89 o 
   3  -7   6       41.74       51.53      9.96 o 
   4  -7   6      348.44      353.34     12.21 o 
   5  -7   6       13.80       20.67     11.73 o 
   6  -7   6       31.44       35.50     13.42 o 
  -9  -6   6       23.29       44.41     19.01 o 
  -8  -6   6       66.84       70.50     17.20 o 
  -7  -6   6       93.39       98.65     11.50 o 
  -6  -6   6       81.28       72.06      8.24 o 
  -5  -6   6      854.43      836.82     16.53 o 
  -4  -6   6      812.80      846.47     18.88 o 
  -3  -6   6      544.03      506.85     13.07 o 
  -2  -6   6     1740.32     1659.16     18.62 o 
  -1  -6   6      470.05      497.19     17.83 o 
   0  -6   6       38.96       28.11      7.54 o 
   1  -6   6     1248.27     1265.98     21.49 o 
   2  -6   6      821.73      805.22     19.01 o 
   3  -6   6        0.51        4.59      8.94 o 
   4  -6   6      446.69      444.26     32.40 o 
   5  -6   6      172.48      173.51      8.40 o 
   6  -6   6        8.05        9.86     10.20 o 
   7  -6   6      120.35      115.08     21.54 o 
  -9  -5   6        0.63       18.25     16.67 o 
  -8  -5   6       96.17      106.93     16.90 o 
  -7  -5   6      247.12      249.70     24.90 o 
  -6  -5   6       66.07       59.16      7.95 o 
  -5  -5   6      404.59      412.59     10.07 o 
  -4  -5   6       91.27      111.92     12.42 o 
  -3  -5   6       15.46       16.23      7.44 o 
  -2  -5   6      780.72      751.61     11.08 o 
  -1  -5   6      863.28      844.62     11.28 o 
   0  -5   6       45.94       51.95      7.30 o 
   1  -5   6      778.51      755.44     11.65 o 
   2  -5   6      331.51      325.03      9.23 o 
   3  -5   6      334.24      337.11     11.63 o 
   4  -5   6      332.67      343.83     13.98 o 
   5  -5   6       38.48       37.17      8.29 o 
   6  -5   6        9.93       -5.34     11.34 o 
   7  -5   6       45.96       37.81     12.02 o 
  -9  -4   6       59.00       57.16     17.24 o 
  -8  -4   6      188.90      166.32     16.97 o 
  -7  -4   6      119.68       84.09     11.17 o 
  -6  -4   6       17.98       20.44      9.77 o 
  -5  -4   6     1239.82     1204.88     35.93 o 
  -4  -4   6      868.53      844.73     11.70 o 
  -3  -4   6       47.83       50.71      6.30 o 
  -2  -4   6     3810.86     3677.26     39.24 o 
  -1  -4   6     1434.05     1351.12     15.75 o 
   0  -4   6      108.79      100.58      9.33 o 
   1  -4   6     1029.28      977.47     26.48 o 
   2  -4   6     1991.23     1992.51     42.39 o 
   3  -4   6      266.60      286.60      9.54 o 
   4  -4   6     1029.22     1013.86     11.19 o 
   5  -4   6      230.20      230.88      8.17 o 
   6  -4   6       59.91       54.45     10.84 o 
   7  -4   6      107.82       90.78     19.37 o 
   8  -4   6        0.18       -5.89     12.75 o 
  -9  -3   6       43.28       45.38     18.29 o 
  -8  -3   6       35.83       36.47     16.58 o 
  -7  -3   6       84.67       54.90     14.38 o 
  -6  -3   6       47.05       48.55      8.30 o 
  -5  -3   6     1206.14     1148.44     29.69 o 
  -4  -3   6      806.07      833.92     33.46 o 
  -3  -3   6      263.23      253.26      7.68 o 
  -2  -3   6     1562.04     1529.71     17.02 o 
  -1  -3   6      740.55      729.70      9.93 o 
   0  -3   6       44.49       40.54      7.61 o 
   1  -3   6     2902.36     2796.70     24.10 o 
   2  -3   6      338.83      340.52      9.11 o 
   3  -3   6      363.58      354.45      9.42 o 
   4  -3   6      913.49      948.88     10.25 o 
   5  -3   6      220.65      203.24     10.17 o 
   6  -3   6      148.89      134.73      8.00 o 
   7  -3   6       91.05       92.05      9.17 o 
   8  -3   6       55.23       64.86      9.87 o 
   9  -3   6       23.44        3.16     20.24 o 
  -9  -2   6       41.40       70.19     13.09 o 
  -8  -2   6       58.60       70.01     21.36 o 
  -7  -2   6       96.55      115.75     13.70 o 
  -6  -2   6        0.32       33.41     12.42 o 
  -5  -2   6     1034.21     1032.99     47.94 o 
  -4  -2   6     1055.14     1030.62     37.28 o 
  -3  -2   6      515.93      505.22     11.93 o 
  -2  -2   6     3968.46     3870.67     19.91 o 
  -1  -2   6     3257.68     3145.12     63.46 o 
   0  -2   6     1511.89     1559.12     39.76 o 
   1  -2   6     6365.13     6306.37     22.22 o 
   2  -2   6      684.53      661.23      9.58 o 
   3  -2   6       45.99       43.56      8.37 o 
   4  -2   6     1528.52     1564.54     27.33 o 
   5  -2   6      443.39      403.08     15.61 o 
   6  -2   6        3.46        2.41      8.43 o 
   7  -2   6      328.02      360.30     15.79 o 
   8  -2   6       99.41      120.31     10.32 o 
   9  -2   6        0.08        2.76     16.89 o 
  -9  -1   6        0.37      -10.09     12.73 o 
  -8  -1   6       44.48       69.04     28.63 o 
  -7  -1   6       87.98       77.42     15.52 o 
  -6  -1   6      162.75      164.68     10.04 o 
  -5  -1   6      794.05      808.22     14.98 o 
  -4  -1   6      328.53      335.66     28.02 o 
  -3  -1   6     1776.50     1720.09     26.22 o 
  -2  -1   6     2712.15     2563.48     81.62 o 
  -1  -1   6      710.59      657.46     22.17 o 
   0  -1   6      332.40      293.12      9.11 o 
   1  -1   6     6707.27     6737.92     64.41 o 
   2  -1   6     2975.85     3072.06     58.16 o 
   3  -1   6     1338.08     1307.03     12.39 o 
   4  -1   6     3505.90     3569.88     26.48 o 
   5  -1   6      160.95      148.74      7.83 o 
   6  -1   6       60.02       63.34      9.11 o 
   7  -1   6      288.21      292.49     35.39 o 
   8  -1   6      100.13      108.96      9.26 o 
   9  -1   6        1.83       14.53     15.68 o 
  10  -1   6       20.74       48.40     18.01 o 
  -9   0   6        4.47       30.74     15.87 o 
  -8   0   6       25.58       17.36      9.79 o 
  -7   0   6       12.20       30.17     21.24 o 
  -6   0   6      160.12      165.07     14.09 o 
  -5   0   6      976.03      971.10     13.14 o 
  -4   0   6      367.63      338.04     13.54 o 
  -3   0   6     1199.83     1245.88     14.81 o 
  -2   0   6     3836.40     3768.72    153.03 o 
  -1   0   6     2973.37     3026.06     29.18 o 
   0   0   6     1548.51     1510.33     22.46 o 
   1   0   6    10346.14    10146.92    223.52 o 
   2   0   6     4744.21     4987.84     55.65 o 
   3   0   6      874.25      876.15     10.96 o 
   4   0   6     2203.16     2169.44     14.37 o 
   5   0   6     1215.24     1194.66     11.57 o 
   6   0   6        8.45        9.15      8.67 o 
   7   0   6     1059.04      997.44     32.94 o 
   8   0   6       44.74       59.78     13.00 o 
   9   0   6        0.74        7.72     17.02 o 
  10   0   6       34.98       32.83     18.86 o 
  -8   1   6       68.11       64.56     13.69 o 
  -7   1   6        1.23       23.36     17.89 o 
  -6   1   6      434.61      444.03     11.02 o 
  -5   1   6      698.95      668.79     15.06 o 
  -4   1   6       28.80       41.29      8.76 o 
  -3   1   6       84.52       87.98     11.37 o 
  -2   1   6     2242.96     2127.72     17.76 o 
  -1   1   6     4940.60     5077.97    138.90 o 
   0   1   6      989.08     1004.23     24.81 o 
   1   1   6     8434.24     8311.43     42.00 o 
   2   1   6      924.36      963.28     13.42 o 
   3   1   6     1824.07     1839.08     50.26 o 
   4   1   6     1241.78     1265.48     16.31 o 
   5   1   6      150.51      163.92      9.32 o 
   6   1   6      481.32      486.42     10.56 o 
   7   1   6      138.40      144.47      9.19 o 
   8   1   6      274.35      257.82     15.51 o 
   9   1   6        2.18       33.56     15.99 o 
  10   1   6      143.46      159.86     17.90 o 
  -8   2   6       53.84       58.38     13.17 o 
  -7   2   6        2.38        0.80     10.87 o 
  -6   2   6      133.13      132.36     10.80 o 
  -5   2   6      299.35      316.35      8.20 o 
  -4   2   6       66.41       70.55      8.92 o 
  -3   2   6       92.36       89.93     12.02 o 
  -2   2   6     2196.83     2179.89     19.31 o 
  -1   2   6      385.25      398.79     13.83 o 
   0   2   6     2206.32     2224.44     21.74 o 
   1   2   6     6490.27     6346.80    112.11 o 
   2   2   6      755.97      681.70     12.00 o 
   3   2   6     2168.66     2006.20     18.31 o 
   4   2   6     6575.35     6520.71    108.10 o 
   5   2   6       57.86       62.23     11.64 o 
   6   2   6      555.83      554.89     26.66 o 
   7   2   6      374.75      353.85     10.77 o 
   8   2   6      580.19      612.69     17.36 o 
   9   2   6        4.06        0.98     15.21 o 
  10   2   6      177.22      149.44     20.05 o 
  11   2   6       89.13       94.93     14.98 o 
  -8   3   6       90.92       91.57     25.92 o 
  -7   3   6       24.80       28.71     11.04 o 
  -6   3   6       51.13       48.20     11.01 o 
  -5   3   6      207.68      175.97     20.28 o 
  -4   3   6      190.69      167.38      7.69 o 
  -3   3   6      371.45      377.12     11.62 o 
  -2   3   6     2279.42     2154.07     16.79 o 
  -1   3   6      710.34      719.11     14.88 o 
   0   3   6      435.14      425.97      9.00 o 
   1   3   6     5936.63     5793.12     33.53 o 
   2   3   6        2.58       10.03      8.51 o 
   3   3   6     2020.53     2133.56     48.82 o 
   4   3   6     1245.49     1195.84     17.75 o 
   5   3   6      321.40      301.19     12.79 o 
   6   3   6       80.57       75.71     11.29 o 
   7   3   6      369.37      394.43     17.21 o 
   8   3   6      408.96      418.40     16.50 o 
   9   3   6       82.17       79.94     18.08 o 
  10   3   6      169.41      167.20     12.44 o 
  11   3   6        4.13        9.20     11.71 o 
  -7   4   6        0.04        8.29     13.55 o 
  -6   4   6       61.53       82.58     10.28 o 
  -5   4   6       61.26       93.18     11.89 o 
  -4   4   6       32.48       27.93     11.23 o 
  -3   4   6      701.56      743.92     51.94 o 
  -2   4   6     1614.73     1254.04    353.26 o 
  -1   4   6      649.70      602.93     58.69 o 
   0   4   6     2144.90     2189.86     27.63 o 
   1   4   6     4887.05     4976.94     92.24 o 
   2   4   6        0.80       18.08      8.66 o 
   3   4   6     1968.17     2131.65     69.38 o 
   4   4   6     2641.28     2402.54     44.62 o 
   6   4   6       46.00       43.91     25.30 o 
   7   4   6      999.61      775.84    199.07 o 
   8   4   6       55.10       65.24      9.53 o 
   9   4   6       24.84       18.29      8.12 o 
  10   4   6      235.24      217.72     10.84 o 
  11   4   6       10.63        9.83     11.50 o 
  -7   5   6        0.11       16.47     20.53 o 
  -6   5   6      124.48      158.78     25.10 o 
  -5   5   6      312.03      331.09     20.75 o 
  -4   5   6        0.77        4.74      9.46 o 
  -3   5   6      384.89      401.79     13.67 o 
  -2   5   6     1086.86     1080.88     13.25 o 
  -1   5   6      152.64      156.70     11.89 o 
   0   5   6      862.20      852.73     11.52 o 
   1   5   6     1591.96     1703.38     11.27 o 
   2   5   6     1076.15     1057.63     10.31 o 
   3   5   6     2323.96     2487.61     25.84 o 
   4   5   6     1190.05     1156.73     15.48 o 
   5   5   6        4.77       11.04     11.13 o 
   6   5   6      475.58      462.22     13.19 o 
   7   5   6      421.37      429.60     13.08 o 
   8   5   6        1.53        0.87     11.90 o 
   9   5   6       59.60       46.13      9.14 o 
  10   5   6      186.66      195.18     11.46 o 
  11   5   6        0.14       -3.69     12.45 o 
  -6   6   6       91.66       78.15     15.33 o 
  -5   6   6      370.67      374.20     16.92 o 
  -4   6   6      128.48      120.38     13.27 o 
  -3   6   6      357.25      392.91     13.92 o 
  -2   6   6     2204.92     2185.63     18.97 o 
  -1   6   6       93.36      101.85     11.80 o 
   0   6   6     3038.29     3029.48     16.82 o 
   1   6   6     3714.80     3828.93     58.06 o 
   2   6   6      996.82     1016.97     18.54 o 
   3   6   6     1359.02     1428.00     41.53 o 
   4   6   6     2101.43     2064.51     15.73 o 
   5   6   6      308.42      312.88     13.10 o 
   6   6   6      124.24      110.89      9.65 o 
   7   6   6     1700.68     1695.22     17.83 o 
   8   6   6      213.33      223.47     13.12 o 
   9   6   6       56.57       51.13     13.68 o 
  10   6   6       27.10       54.39     16.36 o 
  11   6   6       32.99       45.35     18.33 o 
  -5   7   6      261.47      258.59     17.83 o 
  -4   7   6       90.83       86.16     16.68 o 
  -3   7   6       71.48       73.80     15.25 o 
  -2   7   6      647.78      640.74     15.79 o 
  -1   7   6      341.46      325.89     12.99 o 
   0   7   6      391.74      353.86     10.87 o 
   1   7   6     2635.03     2637.09     19.89 o 
   2   7   6      192.43      202.83      7.80 o 
   3   7   6      660.48      626.47     11.11 o 
   4   7   6      313.20      307.22      9.38 o 
   5   7   6       20.94       35.51     11.19 o 
   6   7   6      170.51      162.95     12.79 o 
   7   7   6       91.03       73.06     12.50 o 
   8   7   6      184.11      166.01     13.89 o 
   9   7   6       34.48       35.52     13.50 o 
  10   7   6       57.16       59.07     11.95 o 
  11   7   6        0.29       31.33     18.84 o 
  -4   8   6       92.87       91.63     13.47 o 
  -3   8   6      195.36      191.54     15.52 o 
  -2   8   6      397.77      374.60     12.24 o 
  -1   8   6      126.26      133.27     10.29 o 
   0   8   6      457.75      453.29     10.69 o 
   1   8   6     1234.40     1273.16     63.56 o 
   2   8   6      149.87      142.18      9.30 o 
   3   8   6      429.37      439.41     10.78 o 
   4   8   6     1398.02     1367.51     12.39 o 
   5   8   6        7.03       18.32     12.64 o 
   6   8   6      195.15      194.55     10.12 o 
   7   8   6      401.07      376.70     14.14 o 
   8   8   6      165.51      196.96     14.34 o 
   9   8   6      204.56      179.96     15.92 o 
  10   8   6       80.17      101.52     17.05 o 
  11   8   6        6.38       17.12     19.23 o 
  -4   9   6        0.32        5.45     18.14 o 
  -3   9   6      159.48      162.83     18.15 o 
  -2   9   6      256.53      231.02     12.46 o 
  -1   9   6        2.87        7.41     10.58 o 
   0   9   6      485.73      486.35     11.08 o 
   1   9   6      639.25      622.37     11.55 o 
   2   9   6      193.29      188.88      8.48 o 
   3   9   6     1505.60     1497.83     38.53 o 
   4   9   6      676.23      607.99     22.98 o 
   5   9   6       58.42       75.51      8.06 o 
   6   9   6      295.92      275.55     10.62 o 
   7   9   6      374.57      360.11     11.11 o 
   8   9   6       13.43       27.13      9.72 o 
   9   9   6      259.23      263.32     16.96 o 
  10   9   6      262.97      281.72     16.85 o 
  11   9   6        0.53       22.58     19.74 o 
  -2  10   6      370.59      326.51     14.93 o 
  -1  10   6       81.73       97.47     14.11 o 
   0  10   6      296.85      302.28     11.63 o 
   1  10   6     1058.66     1048.51     12.96 o 
   2  10   6       28.19       46.16      9.81 o 
   3  10   6      731.38      712.75     18.07 o 
   4  10   6      552.66      554.37     32.92 o 
   5  10   6      222.64      219.29     17.12 o 
   6  10   6       75.75      105.87     12.67 o 
   7  10   6      403.94      390.26     15.55 o 
   8  10   6       28.07       28.06     10.65 o 
   9  10   6       30.64       19.44     15.39 o 
  10  10   6      150.35      158.51     14.24 o 
  -1  11   6       28.70       35.46     11.76 o 
   0  11   6      176.56      182.36     13.14 o 
   1  11   6      452.62      439.38     27.67 o 
   2  11   6      194.55      208.09     22.91 o 
   3  11   6      330.10      307.80     18.08 o 
   4  11   6      103.22       98.99      9.52 o 
   5  11   6        0.18      -10.85     12.36 o 
   6  11   6      187.15      164.32     14.99 o 
   7  11   6       82.35       96.00     16.39 o 
   8  11   6        1.19       17.28     14.51 o 
   9  11   6        0.72      -10.63     16.37 o 
  10  11   6       96.74      110.15     20.65 o 
   0  12   6      110.86      112.36     14.15 o 
   1  12   6      214.20      210.52     13.19 o 
   2  12   6       30.65       11.30     13.09 o 
   3  12   6       39.20       44.50     12.33 o 
   4  12   6       42.33       52.32     18.74 o 
   5  12   6       41.05       40.94     21.27 o 
   6  12   6       18.50       26.95     11.88 o 
   7  12   6      114.48      125.35     18.49 o 
   8  12   6       60.51       82.31     19.05 o 
   9  12   6       28.08       32.07     18.27 o 
   2  13   6        0.49       19.82     14.71 o 
   3  13   6      205.17      196.79     13.82 o 
   4  13   6       75.35       69.08     21.24 o 
   5  13   6       17.49       16.51     22.83 o 
   6  13   6        4.74        2.98     17.72 o 
   7  13   6       81.68       44.72     18.12 o 
   8  13   6       40.28       14.91     15.93 o 
  -6 -11   7       81.09       78.29     10.44 o 
  -5 -11   7        1.71        7.55     11.71 o 
  -4 -11   7       19.91       33.10     13.12 o 
  -3 -11   7      123.67      126.40      9.48 o 
  -2 -11   7       36.48       51.18     10.83 o 
  -1 -11   7       16.14       21.50     10.60 o 
   0 -11   7       27.20       47.02      9.98 o 
  -7 -10   7       19.55       46.70     11.12 o 
  -6 -10   7      102.86      113.10     18.29 o 
  -5 -10   7       25.64       22.88      9.42 o 
  -4 -10   7        8.04        3.58      9.50 o 
  -3 -10   7      128.48      134.34     10.04 o 
  -2 -10   7        6.22       19.58     21.85 o 
  -1 -10   7       51.89       44.84      8.68 o 
   0 -10   7      101.72      101.92     13.75 o 
   1 -10   7       89.49       80.56     10.66 o 
   2 -10   7       22.64       -4.20     15.07 o 
  -8  -9   7        0.03       12.78     10.96 o 
  -7  -9   7       11.27       29.28      9.82 o 
  -6  -9   7      177.48      175.39      9.89 o 
  -5  -9   7        5.22        5.63      8.28 o 
  -4  -9   7      124.13      134.18     10.20 o 
  -3  -9   7       23.92       43.06      7.85 o 
  -2  -9   7       24.25       30.16      7.36 o 
  -1  -9   7       56.40       60.75      8.47 o 
   0  -9   7      312.61      294.35     13.87 o 
   1  -9   7      247.53      265.19     32.06 o 
   2  -9   7      133.03      130.53     16.45 o 
   3  -9   7      266.88      270.96     13.70 o 
  -8  -8   7       23.73       22.68     11.01 o 
  -7  -8   7       26.61       42.44      9.04 o 
  -6  -8   7      162.22      172.78     11.44 o 
  -5  -8   7       45.70       45.98      8.62 o 
  -4  -8   7      196.79      187.42      8.31 o 
  -3  -8   7      214.91      232.42      7.62 o 
  -2  -8   7       67.51       52.81      8.26 o 
  -1  -8   7       85.48       80.22      8.82 o 
   0  -8   7      884.73      899.37     54.82 o 
   1  -8   7       24.76       38.78     12.93 o 
   2  -8   7       26.47       27.58     10.77 o 
   3  -8   7      413.78      389.30     10.41 o 
   4  -8   7      109.75       87.15     12.37 o 
   5  -8   7       49.04       70.66     39.00 o 
  -9  -7   7       67.48       64.57     21.50 o 
  -8  -7   7       11.58       25.45     12.12 o 
  -7  -7   7       96.60      108.69      9.19 o 
  -6  -7   7      151.09      159.70     14.84 o 
  -5  -7   7       68.04       69.32     12.71 o 
  -4  -7   7      192.55      182.64      7.22 o 
  -3  -7   7      832.65      819.67     25.17 o 
  -2  -7   7      454.05      463.43     11.16 o 
  -1  -7   7      237.72      228.07      9.59 o 
   0  -7   7      727.99      722.45     66.19 o 
   1  -7   7      218.33      235.42     16.68 o 
   2  -7   7       58.58       71.41     11.25 o 
   3  -7   7      316.83      344.69     21.46 o 
   4  -7   7       50.86       53.07      9.06 o 
   5  -7   7        2.99       29.93     12.38 o 
   6  -7   7       22.58       35.14     13.67 o 
  -9  -6   7       19.08       16.76     14.89 o 
  -8  -6   7       40.97       62.21     17.96 o 
  -7  -6   7      102.66      105.74      9.49 o 
  -6  -6   7      306.34      310.20     12.38 o 
  -5  -6   7      193.32      207.05      8.16 o 
  -4  -6   7      261.16      230.15      8.54 o 
  -3  -6   7     1201.95     1157.80     32.79 o 
  -2  -6   7       37.68       20.92      9.65 o 
  -1  -6   7       14.15       21.42     13.99 o 
   0  -6   7      705.10      705.13      9.36 o 
   1  -6   7      257.31      242.47     13.55 o 
   2  -6   7      252.09      266.96     36.06 o 
   3  -6   7      539.45      522.69      9.20 o 
   4  -6   7       13.52        4.03     11.18 o 
   5  -6   7      178.99      182.79     25.93 o 
   6  -6   7       77.99       86.31     12.35 o 
  -9  -5   7       38.09       37.04     17.83 o 
  -8  -5   7       19.47       12.60     16.00 o 
  -7  -5   7      105.14      109.16     10.79 o 
  -6  -5   7      521.86      505.86     13.43 o 
  -5  -5   7        0.45        1.96     12.48 o 
  -4  -5   7      343.65      348.20      7.40 o 
  -3  -5   7      766.10      785.87      9.49 o 
  -2  -5   7      475.86      514.74     22.25 o 
  -1  -5   7      729.12      719.58     12.48 o 
   0  -5   7     1350.62     1348.01     11.60 o 
   1  -5   7      400.61      426.68     15.41 o 
   2  -5   7      768.77      765.14     12.16 o 
   3  -5   7      701.67      687.74     35.98 o 
   4  -5   7      114.89      129.24     22.89 o 
   5  -5   7      174.72      191.28      8.81 o 
   6  -5   7      392.40      392.18     12.55 o 
   7  -5   7        7.87        9.29     12.28 o 
  -9  -4   7       50.16       35.95     18.17 o 
  -8  -4   7        0.14       -3.93     17.29 o 
  -7  -4   7      201.55      198.35     12.16 o 
  -6  -4   7      298.08      298.18     27.80 o 
  -5  -4   7        1.82       23.53      7.85 o 
  -4  -4   7       31.49       30.11      7.39 o 
  -3  -4   7     2788.50     2712.95     17.23 o 
  -2  -4   7      621.74      609.81     10.91 o 
  -1  -4   7     1525.12     1482.36     11.51 o 
   0  -4   7     3614.72     3632.93     65.74 o 
   1  -4   7      128.45      144.56      7.65 o 
   2  -4   7      602.12      632.44      9.36 o 
   3  -4   7     1955.06     1905.37     39.01 o 
   4  -4   7      458.27      402.51     25.95 o 
   5  -4   7      451.29      439.95     15.95 o 
   6  -4   7      355.67      368.00     36.88 o 
   7  -4   7      213.97      224.33     12.46 o 
   8  -4   7       35.21       25.69     18.84 o 
  -9  -3   7       75.39       73.05     12.50 o 
  -8  -3   7        9.85       20.23     12.42 o 
  -7  -3   7       64.51       68.98     14.12 o 
  -6  -3   7       33.13       35.98      9.72 o 
  -5  -3   7       44.75       55.48      7.32 o 
  -4  -3   7      144.72      145.60      9.99 o 
  -3  -3   7      674.72      696.28     17.28 o 
  -2  -3   7      578.90      551.04     12.38 o 
  -1  -3   7     1144.22     1107.39     16.16 o 
   0  -3   7     3191.92     3142.99     16.09 o 
   1  -3   7      649.89      630.56     23.68 o 
   2  -3   7     1203.03     1181.74     12.01 o 
   3  -3   7     2433.69     2413.61     14.89 o 
   4  -3   7       87.09       71.15     10.25 o 
   5  -3   7      156.86      158.27      9.87 o 
   6  -3   7      328.07      338.85     11.49 o 
   7  -3   7       31.85       20.77     22.13 o 
   8  -3   7        0.45        4.83     10.32 o 
   9  -3   7       17.92       17.26     14.57 o 
  -9  -2   7        5.65       10.60     12.48 o 
  -8  -2   7      119.28      147.03     15.95 o 
  -7  -2   7       68.65       68.81     11.23 o 
  -6  -2   7       30.95       22.62     10.58 o 
  -5  -2   7      168.37      180.84     10.12 o 
  -4  -2   7      405.24      405.77     10.25 o 
  -3  -2   7     2916.31     2854.35     44.94 o 
  -2  -2   7        0.61       -7.14      7.14 o 
  -1  -2   7     3463.02     3467.51     69.19 o 
   0  -2   7     4613.30     4566.08     18.40 o 
   1  -2   7        4.98        3.98      8.81 o 
   2  -2   7      484.19      459.73      9.98 o 
   3  -2   7     2419.18     2510.67     50.07 o 
   4  -2   7      949.58      912.03     11.19 o 
   5  -2   7      806.96      801.59     13.82 o 
   6  -2   7     1149.83     1125.01     19.47 o 
   7  -2   7        2.06        9.29      9.49 o 
   8  -2   7      133.65      110.16     11.23 o 
   9  -2   7       34.86       26.48     13.41 o 
  -9  -1   7        7.58       12.81     11.70 o 
  -8  -1   7       90.80      119.21     11.69 o 
  -7  -1   7       73.10       69.57     14.53 o 
  -6  -1   7       16.51        1.62     13.22 o 
  -5  -1   7       39.07       37.11     13.08 o 
  -4  -1   7      820.46      822.84     10.74 o 
  -3  -1   7      831.09      810.81     33.10 o 
  -2  -1   7        8.07       22.14     10.04 o 
  -1  -1   7     4396.15     4295.94     87.37 o 
   0  -1   7     1751.99     1640.57     12.71 o 
   1  -1   7      604.18      662.44      9.07 o 
   2  -1   7     1622.22     1607.69     14.68 o 
   3  -1   7     3747.62     3920.92     44.30 o 
   4  -1   7       11.42        7.62      7.18 o 
   5  -1   7      619.01      650.77     21.65 o 
   6  -1   7     1158.95     1107.37     34.24 o 
   7  -1   7        0.94        7.40      9.97 o 
   8  -1   7       43.32       65.43     10.76 o 
   9  -1   7      263.11      239.04     24.35 o 
  10  -1   7        5.36       -3.50     18.28 o 
  -8   0   7        4.46       -5.67     10.05 o 
  -7   0   7      182.30      184.31     11.01 o 
  -6   0   7      567.69      577.39     12.24 o 
  -5   0   7        7.43       18.27     12.53 o 
  -4   0   7      814.14      820.56     15.68 o 
  -3   0   7     3750.62     3654.52    194.95 o 
  -2   0   7       82.92       76.17      7.26 o 
  -1   0   7      434.66      396.49      9.77 o 
   0   0   7     1875.41     1761.11     58.85 o 
   1   0   7     4008.15     4007.57     21.37 o 
   2   0   7      848.21      823.21     16.43 o 
   3   0   7     3814.79     3854.78     35.02 o 
   4   0   7      585.92      575.78      9.73 o 
   5   0   7     1226.07     1249.18     13.04 o 
   6   0   7      959.96      873.32     12.33 o 
   7   0   7       45.30       60.03     10.83 o 
   8   0   7      357.90      355.97     16.41 o 
   9   0   7       86.55       93.98     17.51 o 
  10   0   7       27.77       35.42     19.36 o 
  -8   1   7        7.05       -6.39     12.30 o 
  -7   1   7       22.53       49.47     17.50 o 
  -6   1   7      102.35       88.15      9.95 o 
  -5   1   7        7.35        1.30     12.58 o 
  -4   1   7      559.75      600.52     14.51 o 
  -3   1   7      328.88      321.37     13.30 o 
  -2   1   7        4.74       11.45     11.36 o 
  -1   1   7      305.56      212.79     21.71 o 
   0   1   7      102.25       74.16      7.32 o 
   1   1   7      369.51      359.37      9.85 o 
   2   1   7     1907.61     1847.13     15.36 o 
   3   1   7     2604.35     2652.24     17.37 o 
   4   1   7       30.15       29.47      9.10 o 
   5   1   7     1644.46     1632.59     14.14 o 
   6   1   7     1246.02     1237.96     13.21 o 
   7   1   7       18.05       12.96      9.49 o 
   8   1   7      479.88      475.93     11.94 o 
   9   1   7       52.76       67.19     15.41 o 
  10   1   7       15.91       10.49     19.09 o 
  -8   2   7        0.31       20.97     13.93 o 
  -7   2   7       52.61       74.20     12.60 o 
  -6   2   7      193.10      221.98      9.98 o 
  -5   2   7        0.63        7.92     14.65 o 
  -4   2   7      353.57      338.13     13.67 o 
  -3   2   7     1435.55     1334.03     17.43 o 
  -2   2   7       23.97       25.72     11.99 o 
  -1   2   7     1333.18     1299.88     16.68 o 
   0   2   7     4663.08     4467.87    133.89 o 
   1   2   7      148.27      208.46     15.63 o 
   2   2   7     2228.30     2144.46     25.09 o 
   3   2   7     3778.47     3692.39     52.84 o 
   4   2   7      959.12      957.03     24.05 o 
   5   2   7     1894.81     1920.24     16.74 o 
   6   2   7      560.67      536.46     24.26 o 
   7   2   7      170.31      170.67     20.67 o 
   8   2   7      301.85      275.68     22.62 o 
   9   2   7       93.76      102.69     17.87 o 
  10   2   7       13.00       21.69     18.31 o 
  11   2   7        0.44        8.65     15.19 o 
  -7   3   7      100.78      106.22     11.36 o 
  -6   3   7       54.31       56.19     13.63 o 
  -5   3   7        0.18       -6.83      7.80 o 
  -4   3   7      965.00      969.91     32.02 o 
  -3   3   7      183.50      187.42     16.36 o 
  -2   3   7      215.10      249.60     13.10 o 
  -1   3   7     3691.05     3761.95     41.81 o 
   0   3   7     2855.28     2828.81     31.80 o 
   1   3   7      175.38      182.10      9.67 o 
   2   3   7     2020.18     1985.28     40.27 o 
   3   3   7     4429.24     4267.16     23.90 o 
   4   3   7       60.99       69.64     10.99 o 
   5   3   7     1308.46     1290.05     25.84 o 
   6   3   7     1319.93     1320.18     40.54 o 
   7   3   7        3.23        0.34     11.12 o 
   8   3   7       87.70       83.05     17.18 o 
   9   3   7      129.83      138.76     18.80 o 
  10   3   7        0.09       -8.12     12.43 o 
  11   3   7       39.49       30.75     10.74 o 
  -7   4   7       42.88       50.62     13.60 o 
  -6   4   7      282.00      296.35     19.06 o 
  -5   4   7       37.52       46.19     22.90 o 
  -4   4   7      432.13      481.98     19.21 o 
  -3   4   7     2059.00     2028.55     12.94 o 
  -2   4   7       67.54       70.22      8.71 o 
  -1   4   7     3132.66     3221.38     39.67 o 
   0   4   7     2551.54     2640.06     44.99 o 
   1   4   7      790.47      826.45     26.50 o 
   2   4   7      926.61      873.10     17.36 o 
   3   4   7      477.71      401.48     15.95 o 
   4   4   7     1381.50     1408.76     27.74 o 
   5   4   7      746.54      762.83     18.82 o 
   6   4   7     1836.78     1765.60     50.53 o 
   7   4   7        0.63        2.40     21.17 o 
   8   4   7      120.36      105.99     21.14 o 
   9   4   7       90.11       92.50     13.72 o 
  10   4   7       32.03       26.55     11.10 o 
  11   4   7       10.65       16.75     12.69 o 
  -6   5   7       75.26       92.88     12.85 o 
  -5   5   7        2.34        5.57     10.65 o 
  -4   5   7      335.69      283.95     51.86 o 
  -3   5   7      428.04      444.54      9.99 o 
  -2   5   7       38.39       38.30      8.10 o 
  -1   5   7     1925.30     1915.00     32.69 o 
   0   5   7     1453.25     1450.80     10.94 o 
   1   5   7       26.09       24.08      6.77 o 
   2   5   7     2663.97     2604.42     32.13 o 
   3   5   7      968.79      933.05     14.98 o 
   4   5   7      122.33      134.17      8.85 o 
   5   5   7     1101.24     1167.60     16.01 o 
   6   5   7     1651.10     1600.27     15.29 o 
   7   5   7       49.94       50.72     12.59 o 
   8   5   7      348.70      366.82     14.38 o 
   9   5   7      216.45      216.68     15.53 o 
  10   5   7        3.04       13.80     12.69 o 
  11   5   7       81.41       70.13     13.33 o 
  -6   6   7       58.43       27.91     19.86 o 
  -5   6   7        0.04        2.39      9.95 o 
  -4   6   7       23.05       24.87      8.55 o 
  -3   6   7     1069.27     1028.44     17.49 o 
  -2   6   7      125.53      133.37     13.50 o 
  -1   6   7      800.87      758.85     15.29 o 
   0   6   7      427.53      427.68     11.81 o 
   1   6   7        0.11       -3.83      6.12 o 
   2   6   7      993.97      997.95     17.32 o 
   3   6   7     1930.53     1937.96     14.51 o 
   4   6   7      291.76      302.41      8.46 o 
   5   6   7     1408.93     1390.73     16.72 o 
   6   6   7      554.71      563.70     11.31 o 
   7   6   7       29.83       23.79     12.39 o 
   8   6   7      563.78      587.09     14.47 o 
   9   6   7       49.35       65.53     14.13 o 
  10   6   7        4.78       -4.99     11.80 o 
  11   6   7        0.11       -0.13     16.55 o 
  -5   7   7       46.10       58.43     19.19 o 
  -4   7   7       97.09      111.56     13.00 o 
  -3   7   7      282.32      256.07     11.88 o 
  -2   7   7       34.39       66.75     13.92 o 
  -1   7   7      551.52      500.64     15.02 o 
   0   7   7      308.04      291.57     10.38 o 
   1   7   7      622.09      588.85     25.77 o 
   2   7   7      739.41      738.24      8.89 o 
   3   7   7     1905.72     1921.73     14.65 o 
   4   7   7      351.92      318.76      9.97 o 
   5   7   7      837.79      834.22     11.93 o 
   6   7   7      441.34      411.77     10.58 o 
   7   7   7       30.11       28.63      9.36 o 
   8   7   7      939.76      990.05     16.28 o 
   9   7   7      107.82      109.63     14.27 o 
  10   7   7        8.37       18.03     16.71 o 
  11   7   7       46.10       44.45     13.77 o 
  -4   8   7       23.16       24.15     14.02 o 
  -3   8   7      202.50      174.83     17.33 o 
  -2   8   7        1.14       15.18     14.46 o 
  -1   8   7      717.59      668.62     15.97 o 
   0   8   7      784.79      772.01     16.01 o 
   1   8   7      159.20      163.68      9.14 o 
   2   8   7     1018.11     1035.09     11.77 o 
   3   8   7      626.84      611.27     14.31 o 
   4   8   7       36.56       45.20      8.60 o 
   5   8   7     1084.30     1079.04     13.25 o 
   6   8   7      682.93      664.00     14.82 o 
   7   8   7        8.19       13.71     12.30 o 
   8   8   7      311.34      293.03     11.02 o 
   9   8   7      138.98      135.37     14.46 o 
  10   8   7        9.08       16.18     15.50 o 
  11   8   7        5.41       -2.83     13.74 o 
  -3   9   7      114.62      115.60     19.00 o 
  -2   9   7       24.22       62.43     16.39 o 
  -1   9   7      410.44      377.07     15.33 o 
   0   9   7      754.51      739.37     16.17 o 
   1   9   7       41.69       51.96     14.28 o 
   2   9   7      174.87      176.94      8.80 o 
   3   9   7      808.35      761.04     17.35 o 
   4   9   7        7.06        8.54      8.71 o 
   5   9   7      791.96      751.60     26.47 o 
   6   9   7      485.83      521.86     15.57 o 
   7   9   7        0.78      -10.86     13.67 o 
   8   9   7       55.61       52.12     14.51 o 
   9   9   7       30.73       38.67     11.25 o 
  10   9   7       46.76       48.30     16.40 o 
  11   9   7       37.85       46.31     17.96 o 
  -2  10   7        5.72        4.39     19.09 o 
  -1  10   7      288.97      304.42     18.11 o 
   0  10   7      232.21      242.53     16.35 o 
   1  10   7      219.30      213.82     14.88 o 
   2  10   7      224.92      182.70     15.91 o 
   3  10   7      114.95      112.26     10.53 o 
   4  10   7      258.99      258.97      8.07 o 
   5  10   7      271.60      240.55     11.06 o 
   6  10   7      447.12      480.20     16.19 o 
   7  10   7        2.10        7.19     10.57 o 
   8  10   7       93.65      101.22     15.54 o 
   9  10   7        5.91       16.41     15.05 o 
  10  10   7      108.95      118.03     17.49 o 
  -1  11   7       36.77       27.81     19.93 o 
   0  11   7      115.64      100.60     18.36 o 
   1  11   7        2.70        5.92     16.99 o 
   2  11   7      211.12      196.50     15.93 o 
   3  11   7      218.23      196.95     16.52 o 
   4  11   7       12.59       17.09     10.66 o 
   5  11   7      158.89      173.43     10.97 o 
   6  11   7      136.76      124.45     12.56 o 
   7  11   7      117.08      123.71     16.75 o 
   8  11   7      187.12      183.33     17.39 o 
   9  11   7        5.95       -1.34     18.14 o 
  10  11   7        0.51       -0.33     14.70 o 
   1  12   7        5.61        5.91     19.25 o 
   2  12   7      304.81      278.45     17.69 o 
   3  12   7      475.88      481.53     20.72 o 
   4  12   7       19.28       19.40     20.68 o 
   5  12   7      256.94      246.82     11.49 o 
   6  12   7      237.05      241.63     16.48 o 
   7  12   7        7.60       34.38     18.09 o 
   8  12   7       88.16       98.50     19.29 o 
   9  12   7       71.17       72.33     14.82 o 
   3  13   7      271.22      229.08     21.71 o 
   4  13   7       16.30       23.34     21.47 o 
   5  13   7       64.20       61.09     16.51 o 
   6  13   7       80.24       74.19     24.01 o 
   7  13   7       10.27       42.60     20.12 o 
  -5 -11   8       36.79       30.85     11.85 o 
  -4 -11   8       67.81       76.79     14.33 o 
  -3 -11   8       10.28        4.96     10.11 o 
  -2 -11   8       61.77       54.56     10.09 o 
  -1 -11   8      163.69      210.81     24.02 o 
  -6 -10   8        0.32        3.58     11.37 o 
  -5 -10   8       83.81       75.47      9.41 o 
  -4 -10   8      179.52      196.30     10.79 o 
  -3 -10   8       37.82       34.50     10.12 o 
  -2 -10   8      203.51      213.06     14.05 o 
  -1 -10   8      107.22      112.13      9.79 o 
   0 -10   8        6.44        4.00     17.41 o 
   1 -10   8       24.88       40.12     13.82 o 
   2 -10   8      127.10      133.58     14.71 o 
  -7  -9   8       68.73       80.01     10.90 o 
  -6  -9   8        8.04       14.10      9.89 o 
  -5  -9   8       64.02       74.49     13.29 o 
  -4  -9   8      130.11      155.31     15.54 o 
  -3  -9   8       35.73       34.67      9.25 o 
  -2  -9   8       55.85       46.79      8.10 o 
  -1  -9   8      136.84      133.22     13.43 o 
   0  -9   8        4.41       19.08     11.96 o 
   1  -9   8       61.65       85.74     14.59 o 
   2  -9   8      161.65      175.46     10.82 o 
   3  -9   8        0.12       15.32     11.36 o 
  -8  -8   8       48.14       42.66     11.98 o 
  -7  -8   8       35.43       32.71      9.39 o 
  -6  -8   8        0.13       -5.57      9.23 o 
  -5  -8   8      264.40      255.41      8.58 o 
  -4  -8   8      161.54      165.31      8.97 o 
  -3  -8   8        0.18        5.43      8.90 o 
  -2  -8   8      287.08      267.01     11.25 o 
  -1  -8   8      579.84      565.00     11.93 o 
   0  -8   8        0.75        9.74      8.56 o 
   1  -8   8      417.19      390.18     23.47 o 
   2  -8   8      362.52      354.80     11.38 o 
   3  -8   8        1.97        8.06     16.63 o 
   4  -8   8      103.91      102.11     11.79 o 
  -8  -7   8       68.32       55.81     11.65 o 
  -7  -7   8       19.26       15.12     10.25 o 
  -6  -7   8        0.94       17.20      9.55 o 
  -5  -7   8      268.92      255.74     13.70 o 
  -4  -7   8      358.29      356.86     18.43 o 
  -3  -7   8        0.24       -2.44      7.25 o 
  -2  -7   8      456.79      447.60      9.10 o 
  -1  -7   8      758.32      732.73     31.71 o 
   0  -7   8        0.85      -14.71     18.47 o 
   1  -7   8      327.17      323.20     17.97 o 
   2  -7   8      424.62      404.89     12.42 o 
   3  -7   8       25.59       56.72     10.76 o 
   4  -7   8      202.07      191.99     30.64 o 
   5  -7   8      236.75      243.28     11.84 o 
  -8  -6   8       51.47       54.50     22.33 o 
  -7  -6   8       65.32       68.30      9.74 o 
  -6  -6   8        1.37        7.69      8.86 o 
  -5  -6   8      340.61      348.16      8.19 o 
  -4  -6   8      682.25      664.89     29.54 o 
  -3  -6   8       23.14       24.10      6.64 o 
  -2  -6   8     1116.61     1108.35     20.95 o 
  -1  -6   8      629.80      632.43     20.94 o 
   0  -6   8       47.81       38.64     14.38 o 
   1  -6   8      821.82      846.26      9.83 o 
   2  -6   8     1063.07     1052.38     41.11 o 
   3  -6   8       32.97       25.47     16.55 o 
   4  -6   8      383.62      390.61     14.79 o 
   5  -6   8      407.95      385.93     11.71 o 
   6  -6   8       25.84       28.37     11.02 o 
  -9  -5   8        0.28       10.84     21.21 o 
  -8  -5   8       72.48       62.50     18.60 o 
  -7  -5   8      152.41      158.53     12.14 o 
  -6  -5   8       43.08       54.27      8.44 o 
  -5  -5   8      423.01      456.33      9.39 o 
  -4  -5   8      245.58      257.74     13.83 o 
  -3  -5   8      102.62      108.07      9.62 o 
  -2  -5   8      271.72      272.32     14.06 o 
  -1  -5   8      927.10      891.00     11.37 o 
   0  -5   8      379.58      386.15      8.66 o 
   1  -5   8     1010.58      972.49      9.43 o 
   2  -5   8     1407.88     1443.25     12.77 o 
   3  -5   8        3.77       16.45      7.16 o 
   4  -5   8      539.12      545.73     33.44 o 
   5  -5   8      226.67      244.17     21.15 o 
   6  -5   8       18.86       10.50     24.92 o 
   7  -5   8       59.86       28.79     12.42 o 
  -9  -4   8        1.10      -19.39     19.39 o 
  -8  -4   8       33.14       45.57     16.75 o 
  -7  -4   8      258.80      216.80     13.09 o 
  -6  -4   8        3.16       14.80     10.13 o 
  -5  -4   8      470.88      463.48      8.63 o 
  -4  -4   8       46.67       45.62      7.61 o 
  -3  -4   8       68.63       74.25      8.87 o 
  -2  -4   8      250.18      262.80      8.31 o 
  -1  -4   8      862.77      855.97     13.07 o 
   0  -4   8       90.66       98.14      9.35 o 
   1  -4   8      774.39      816.01     11.20 o 
   2  -4   8     1486.13     1422.98     11.97 o 
   3  -4   8       17.75       -8.59      8.59 o 
   4  -4   8      975.99      962.18     54.82 o 
   5  -4   8      499.38      460.08     10.92 o 
   6  -4   8        0.84        1.22     14.13 o 
   7  -4   8      242.16      281.85     37.10 o 
   8  -4   8       72.90       43.16     16.32 o 
  -9  -3   8        0.10       -7.60     20.98 o 
  -8  -3   8      130.46      165.05     18.75 o 
  -7  -3   8      106.51      123.60     15.30 o 
  -6  -3   8      243.88      266.71     17.15 o 
  -5  -3   8      349.75      357.31      8.81 o 
  -4  -3   8        7.19        5.87      9.06 o 
  -3  -3   8        0.19        5.99      6.23 o 
  -2  -3   8      200.36      194.57      9.84 o 
  -1  -3   8     1910.71     1865.31     12.15 o 
   0  -3   8        7.59       25.11      8.42 o 
   1  -3   8     1790.79     1788.33     12.40 o 
   2  -3   8      851.96      851.67     14.02 o 
   3  -3   8      148.85      171.63      8.19 o 
   4  -3   8      621.72      621.79     28.77 o 
   5  -3   8      420.71      397.61      9.06 o 
   6  -3   8        0.78        6.07      9.26 o 
   7  -3   8      285.60      301.64     22.71 o 
   8  -3   8      235.36      254.84     19.55 o 
  -9  -2   8        0.34       -3.71     18.89 o 
  -8  -2   8      108.58       85.08     18.40 o 
  -7  -2   8       33.18       41.71     14.70 o 
  -6  -2   8      103.29       93.35     13.96 o 
  -5  -2   8      442.24      423.46     20.76 o 
  -4  -2   8       84.66       93.26      7.38 o 
  -3  -2   8       16.48       15.32      9.07 o 
  -2  -2   8      947.35      956.81     23.03 o 
  -1  -2   8      341.64      336.00      9.38 o 
   0  -2   8      202.60      204.10      9.12 o 
   1  -2   8     2803.87     2697.37     50.84 o 
   2  -2   8     1400.34     1379.75     44.28 o 
   3  -2   8       12.97       16.09      9.24 o 
   4  -2   8     1085.93     1107.61     20.05 o 
   5  -2   8     1674.11     1661.82     11.29 o 
   6  -2   8       60.84       55.71      9.50 o 
   7  -2   8      476.32      449.19     12.14 o 
   8  -2   8      195.65      193.57     11.64 o 
   9  -2   8        1.90      -12.87     13.92 o 
  -8  -1   8       99.62      110.34     10.49 o 
  -7  -1   8       71.89       21.58     15.47 o 
  -6  -1   8      156.56      152.38     15.28 o 
  -5  -1   8      921.31      897.81     15.48 o 
  -4  -1   8      639.13      625.37     49.05 o 
  -3  -1   8      185.93      176.96      7.20 o 
  -2  -1   8     1831.06     1764.79     42.09 o 
  -1  -1   8      928.29      853.44     16.16 o 
   0  -1   8        0.82        4.59      8.42 o 
   1  -1   8     2423.42     2318.03     33.07 o 
   2  -1   8     1582.95     1532.02     20.59 o 
   3  -1   8      432.79      453.11     10.03 o 
   4  -1   8      493.94      496.35     17.62 o 
   5  -1   8     1488.30     1470.88     29.43 o 
   6  -1   8       18.55        7.10      9.16 o 
   7  -1   8      343.23      338.24     10.75 o 
   8  -1   8      150.87      149.83     13.04 o 
   9  -1   8        1.49        8.26     12.06 o 
  -8   0   8       90.13       83.31     12.53 o 
  -7   0   8      104.52      103.62     12.21 o 
  -6   0   8       30.13       74.33     14.81 o 
  -5   0   8      435.51      415.75     13.72 o 
  -4   0   8      384.64      358.34     10.67 o 
  -3   0   8       65.61       70.02      9.89 o 
  -2   0   8     1915.56     1907.09     42.27 o 
  -1   0   8      461.71      429.53      9.82 o 
   0   0   8      312.51      328.03      9.52 o 
   1   0   8      571.44      486.14     10.13 o 
   2   0   8      872.82      869.63     11.71 o 
   3   0   8       55.89       69.24      8.97 o 
   4   0   8     1309.77     1267.20     19.88 o 
   5   0   8      992.33      997.95     12.18 o 
   6   0   8        0.32        1.92      9.37 o 
   7   0   8      852.65      807.64     36.52 o 
   8   0   8      100.48      115.75     10.65 o 
   9   0   8        9.08        7.64     11.33 o 
  10   0   8       44.81       49.91     20.20 o 
  -8   1   8      121.50      120.64     12.63 o 
  -7   1   8      165.94      163.04     17.89 o 
  -6   1   8       41.42       34.25      8.33 o 
  -5   1   8      471.92      475.68     14.69 o 
  -4   1   8      187.71      191.90     12.84 o 
  -3   1   8      626.31      637.43     15.04 o 
  -2   1   8     1533.45     1489.38     14.87 o 
  -1   1   8     1061.40     1033.60     11.01 o 
   0   1   8        1.88        0.54      6.76 o 
   1   1   8      717.36      621.60     10.11 o 
   2   1   8     3320.17     3210.73     25.91 o 
   3   1   8      178.32      181.97      9.85 o 
   4   1   8     3208.24     3110.72     18.17 o 
   5   1   8      412.27      393.69     27.39 o 
   6   1   8        1.66        5.88      9.39 o 
   7   1   8      431.59      423.61     10.67 o 
   8   1   8       28.35       43.25     14.62 o 
   9   1   8        8.53       -0.93     12.09 o 
  10   1   8       37.29       58.07     17.43 o 
  -7   2   8       50.95       43.11     13.25 o 
  -6   2   8        8.24      -10.52     10.52 o 
  -5   2   8      489.61      502.05     26.59 o 
  -4   2   8      239.32      255.10     13.28 o 
  -3   2   8      309.74      329.10     12.79 o 
  -2   2   8     1462.35     1456.60     15.82 o 
  -1   2   8     1202.69     1220.19     16.28 o 
   0   2   8      351.58      316.30      8.44 o 
   1   2   8     1430.70     1303.21     18.36 o 
   2   2   8     1621.89     1581.52     28.54 o 
   3   2   8      161.33      146.60      9.86 o 
   4   2   8     2969.97     2997.47     19.92 o 
   5   2   8     1563.84     1544.77     15.04 o 
   6   2   8       17.01       16.68      9.76 o 
   7   2   8      837.92      815.03     28.65 o 
   8   2   8       72.00       94.53     10.92 o 
   9   2   8       42.73       29.67     18.77 o 
  10   2   8       16.78       17.20     19.82 o 
  11   2   8       25.91       39.80     23.62 o 
  -7   3   8       21.12       21.72     12.26 o 
  -6   3   8        7.23       18.14     10.51 o 
  -5   3   8      186.60      202.20     18.69 o 
  -4   3   8      220.58      209.49     10.16 o 
  -3   3   8       11.41        5.03      8.92 o 
  -2   3   8      732.78      760.75     14.87 o 
  -1   3   8      732.09      751.42     24.88 o 
   0   3   8      291.33      330.27     13.78 o 
   1   3   8     3240.53     3141.60     23.46 o 
   2   3   8      665.08      649.40     24.02 o 
   3   3   8       70.57       64.80     10.46 o 
   4   3   8     1626.41     1638.79     17.19 o 
   5   3   8      538.28      517.63     14.89 o 
   6   3   8      411.97      400.86     13.49 o 
   7   3   8      213.13      225.87     11.44 o 
   8   3   8      246.50      268.29     17.05 o 
   9   3   8       42.98       52.56     19.20 o 
  10   3   8       69.86       68.87     21.00 o 
  11   3   8        7.42       17.21     13.69 o 
  -6   4   8        7.49       36.48     17.30 o 
  -5   4   8      321.32      330.82     32.33 o 
  -4   4   8      340.52      317.43     15.67 o 
  -3   4   8      115.57      115.50      6.80 o 
  -2   4   8      682.41      686.72     42.73 o 
  -1   4   8        1.93        2.24      9.43 o 
   0   4   8       41.76       49.50      9.15 o 
   1   4   8     3367.27     3340.24     77.63 o 
   2   4   8     2073.66     2054.29     22.88 o 
   3   4   8      148.28      132.44     14.47 o 
   4   4   8     3216.62     3206.72     23.30 o 
   5   4   8      674.87      679.64     16.07 o 
   6   4   8      862.91      852.77     18.24 o 
   7   4   8      880.87      883.80     28.12 o 
   8   4   8      397.05      400.04     22.62 o 
   9   4   8        7.34       15.65     20.33 o 
  10   4   8       50.47       60.90     10.90 o 
  11   4   8       44.81       34.52     17.59 o 
  -6   5   8       29.14        4.25     12.37 o 
  -5   5   8      189.21      208.03     11.67 o 
  -4   5   8       91.49       98.63     10.73 o 
  -3   5   8      195.54      206.17      9.62 o 
  -2   5   8      394.96      406.01      9.43 o 
  -1   5   8      165.87      162.32      9.10 o 
   0   5   8        7.35        9.63      8.40 o 
   1   5   8     2964.35     3005.99     20.29 o 
   2   5   8     1828.04     1857.65     60.91 o 
   3   5   8      139.44      141.88      9.58 o 
   4   5   8     1554.52     1594.80     29.70 o 
   5   5   8     1208.13     1187.92     23.27 o 
   6   5   8      152.33      155.56     12.03 o 
   7   5   8     1166.26     1143.90     16.15 o 
   8   5   8      103.47       85.82     13.65 o 
   9   5   8       12.30       -3.25     10.49 o 
  10   5   8       54.92       67.05     16.51 o 
  11   5   8        4.54        7.85     13.66 o 
  -5   6   8      202.98      229.49     16.25 o 
  -4   6   8       40.60       31.85     11.05 o 
  -3   6   8        1.04        9.56     13.34 o 
  -2   6   8      429.98      394.26     32.89 o 
  -1   6   8     1512.86     1512.07     14.80 o 
   0   6   8      146.69      154.99      6.96 o 
   1   6   8      425.96      447.55      8.33 o 
   2   6   8     1754.27     1795.18     15.18 o 
   3   6   8        2.45        4.22      7.15 o 
   4   6   8     1047.03     1020.55     18.72 o 
   5   6   8      790.71      783.19     12.04 o 
   6   6   8        2.45      -12.41     12.41 o 
   7   6   8      518.83      545.39     14.11 o 
   8   6   8        8.74       -1.55      9.49 o 
   9   6   8        6.98       -5.00     10.30 o 
  10   6   8       44.05       64.36     16.86 o 
  11   6   8       23.85       47.20     17.19 o 
  -5   7   8       86.68       88.43     14.47 o 
  -4   7   8       16.42       19.45      9.21 o 
  -3   7   8        6.90       20.76     10.49 o 
  -2   7   8       67.38       72.11     13.74 o 
  -1   7   8      463.27      449.04     13.72 o 
   0   7   8        7.27       22.96     11.68 o 
   1   7   8      142.96      150.48      7.53 o 
   2   7   8      791.26      805.37     12.18 o 
   3   7   8      525.94      530.70      9.28 o 
   4   7   8     1628.60     1707.20     46.59 o 
   5   7   8      105.56      101.55     12.57 o 
   6   7   8      131.36      143.47     12.95 o 
   7   7   8      303.36      268.93     14.05 o 
   8   7   8        8.16       13.73     13.92 o 
   9   7   8      107.04      101.37     11.01 o 
  10   7   8      103.07      138.35     15.76 o 
  11   7   8       15.08       31.91     16.83 o 
  -4   8   8       45.25       30.09     20.84 o 
  -3   8   8       12.15       14.26     11.58 o 
  -2   8   8      269.78      242.40     11.39 o 
  -1   8   8      268.03      236.50     18.83 o 
   0   8   8       96.60      111.90      9.97 o 
   1   8   8      437.64      450.35      8.76 o 
   2   8   8      392.01      402.31      9.12 o 
   3   8   8        5.75       14.33      7.70 o 
   4   8   8      967.86      986.47     12.42 o 
   5   8   8      745.54      745.35     15.42 o 
   6   8   8       46.03       39.75      9.91 o 
   7   8   8      627.85      608.40     15.44 o 
   8   8   8       59.93       61.98     13.48 o 
   9   8   8       89.09       71.38     11.28 o 
  10   8   8        6.97      -18.05     18.05 o 
  11   8   8       40.05       55.32     17.36 o 
  -3   9   8      115.05      130.48     13.22 o 
  -2   9   8      190.48      187.65     16.92 o 
  -1   9   8       54.22       62.08     16.42 o 
   0   9   8      183.08      166.76     15.93 o 
   1   9   8     1372.15     1360.74     18.31 o 
   2   9   8      360.97      347.27     12.79 o 
   3   9   8        4.13       13.51      8.36 o 
   4   9   8      994.87     1021.56     27.22 o 
   5   9   8      518.93      471.20     11.95 o 
   6   9   8      114.28      100.08     14.84 o 
   7   9   8      335.62      325.54     15.17 o 
   8   9   8      328.44      338.28     14.40 o 
   9   9   8        0.07        1.80     14.41 o 
  10   9   8       33.78       76.93     13.72 o 
  11   9   8        9.11       13.81     14.61 o 
  -2  10   8      226.36      242.60     21.18 o 
  -1  10   8       44.30       43.94     13.30 o 
   0  10   8        5.42       16.46     16.05 o 
   1  10   8      407.75      397.22     16.08 o 
   2  10   8      462.08      432.67     17.05 o 
   3  10   8      146.17      139.80     11.25 o 
   4  10   8      446.28      444.70     11.34 o 
   5  10   8      426.96      425.68     13.53 o 
   6  10   8       37.69       24.37     14.44 o 
   7  10   8      237.36      220.71     12.15 o 
   8  10   8      106.90      123.65     15.45 o 
   9  10   8        0.30       28.35     15.27 o 
  10  10   8        1.55      -15.80     19.41 o 
   0  11   8       29.95       36.50     17.13 o 
   1  11   8      245.25      252.36     18.58 o 
   2  11   8      184.53      192.18     17.01 o 
   3  11   8       89.09       88.03     11.17 o 
   4  11   8      433.53      444.88      9.98 o 
   5  11   8      310.26      312.49     11.71 o 
   6  11   8       66.82       56.32     12.02 o 
   7  11   8      335.20      351.80     18.33 o 
   8  11   8       14.34       31.23     17.34 o 
   9  11   8        4.47       44.32     18.91 o 
  10  11   8       24.07       53.39     15.61 o 
   1  12   8       78.05       65.30     19.78 o 
   2  12   8       94.64       91.12     19.38 o 
   3  12   8       86.41       48.00     49.99 o 
   4  12   8      268.22      254.93     14.10 o 
   5  12   8      160.23      159.44     11.81 o 
   6  12   8       34.95       85.26     18.27 o 
   7  12   8      112.86      112.42     19.10 o 
   8  12   8        0.79       11.50     20.13 o 
   9  12   8        7.50       28.98     18.73 o 
   4  13   8      424.45      408.49     17.25 o 
   5  13   8       32.15       25.91     17.17 o 
   6  13   8       98.07      110.81     20.37 o 
   7  13   8      123.44      108.34     21.57 o 
  -5 -10   9       62.14       58.04     10.11 o 
  -4 -10   9        3.92        8.62     10.75 o 
  -3 -10   9      180.76      191.30      9.17 o 
  -2 -10   9       63.36       72.41     13.81 o 
  -1 -10   9        9.61        6.28     16.82 o 
   0 -10   9      169.91      176.11      9.28 o 
   1 -10   9       57.28       52.03     12.49 o 
  -7  -9   9        5.11        6.53     19.19 o 
  -6  -9   9      134.01      114.75     11.45 o 
  -5  -9   9        7.73        8.05      9.25 o 
  -4  -9   9       30.45       38.74      8.52 o 
  -3  -9   9      132.04      138.56     11.46 o 
  -2  -9   9      140.07      140.13     26.23 o 
  -1  -9   9       52.80       63.72      8.93 o 
   0  -9   9      218.99      222.02     45.50 o 
   1  -9   9      230.77      216.41     12.48 o 
   2  -9   9       19.79       19.86     11.65 o 
   3  -9   9      201.74      260.03     16.84 o 
  -7  -8   9       32.15       43.83     11.73 o 
  -6  -8   9      103.25       91.81      9.79 o 
  -5  -8   9       14.32        8.56      9.33 o 
  -4  -8   9       39.63       50.96      8.27 o 
  -3  -8   9      405.64      408.76      9.40 o 
  -2  -8   9      229.64      253.33     21.44 o 
  -1  -8   9       33.66       33.58     10.27 o 
   0  -8   9      598.42      614.83     24.04 o 
   1  -8   9      253.95      224.56     39.02 o 
   2  -8   9       10.78       19.92     10.10 o 
   3  -8   9      217.98      217.93     11.64 o 
   4  -8   9      198.19      209.30     15.24 o 
  -8  -7   9        3.68       28.59     14.29 o 
  -7  -7   9       18.35       13.63      9.35 o 
  -6  -7   9       49.16       56.45     10.12 o 
  -5  -7   9       10.51       21.90      9.09 o 
  -4  -7   9       61.51       62.25     13.35 o 
  -3  -7   9      165.03      155.47     10.65 o 
  -2  -7   9      297.89      258.31      8.20 o 
  -1  -7   9       20.98       45.89      9.76 o 
   0  -7   9      503.84      483.00     10.96 o 
   1  -7   9      212.12      197.76      8.90 o 
   2  -7   9       48.30       63.97      8.63 o 
   3  -7   9      233.49      226.25     11.60 o 
   4  -7   9      122.80      108.39     12.36 o 
   5  -7   9        2.42       25.10     13.27 o 
  -8  -6   9        6.52        9.21     12.42 o 
  -7  -6   9       69.31       68.14     10.53 o 
  -6  -6   9      135.34      142.03      9.48 o 
  -5  -6   9       55.59       47.85      9.12 o 
  -4  -6   9      135.24      130.61      8.38 o 
  -3  -6   9      926.56      929.16     10.16 o 
  -2  -6   9      151.07      173.15      9.78 o 
  -1  -6   9      143.54      133.56      8.40 o 
   0  -6   9      586.40      603.44     18.20 o 
   1  -6   9      151.83      151.34      9.89 o 
   2  -6   9        3.62      -12.22     12.22 o 
   3  -6   9      580.23      581.41     16.22 o 
   4  -6   9      454.44      473.04     33.08 o 
   5  -6   9       49.49       45.50     12.36 o 
   6  -6   9      301.30      293.83     13.58 o 
  -8  -5   9       17.25       18.94     18.12 o 
  -7  -5   9       38.59       48.83     11.90 o 
  -6  -5   9      113.38      134.21     22.46 o 
  -5  -5   9      230.28      224.54      9.24 o 
  -4  -5   9       29.35       41.79      8.72 o 
  -3  -5   9      394.26      377.91     14.32 o 
  -2  -5   9       78.36       82.95      9.06 o 
  -1  -5   9      199.45      181.14      9.49 o 
   0  -5   9       37.49       30.38     14.06 o 
   1  -5   9      314.33      296.53     10.51 o 
   2  -5   9        1.01       -7.41      7.82 o 
   3  -5   9      657.26      702.53     11.54 o 
   4  -5   9      117.29      131.17     17.68 o 
   5  -5   9        9.45       12.67      9.34 o 
   6  -5   9      326.83      321.65     11.22 o 
   7  -5   9       56.57       60.84     12.90 o 
  -8  -4   9       19.89      -14.43     17.58 o 
  -7  -4   9       25.64       29.77     12.50 o 
  -6  -4   9      485.17      484.47     24.79 o 
  -5  -4   9      184.65      192.13      8.64 o 
  -4  -4   9      326.15      338.79     20.80 o 
  -3  -4   9      509.38      511.54     18.16 o 
  -2  -4   9       67.73       76.95     12.82 o 
  -1  -4   9       38.13       38.18      7.81 o 
   0  -4   9      479.30      509.80      9.31 o 
   1  -4   9      978.37      980.21     32.68 o 
   2  -4   9       26.57       27.94      7.59 o 
   3  -4   9     1254.30     1295.22     11.86 o 
   4  -4   9      231.09      254.63     10.61 o 
   5  -4   9      186.12      176.37     15.75 o 
   6  -4   9      146.62      142.91     11.26 o 
   7  -4   9      148.34      167.21     15.28 o 
   8  -4   9        0.05       -6.06     24.56 o 
  -8  -3   9       36.12       45.16     17.96 o 
  -7  -3   9       10.23       17.29     17.22 o 
  -6  -3   9      324.59      294.01     25.55 o 
  -5  -3   9        3.16        8.33      8.32 o 
  -4  -3   9      486.58      486.87     14.50 o 
  -3  -3   9       30.67       32.40      7.35 o 
  -2  -3   9        0.98       13.38     17.06 o 
  -1  -3   9      285.82      272.30     14.03 o 
   0  -3   9      822.45      803.16     15.33 o 
   1  -3   9      296.13      294.67     20.52 o 
   2  -3   9      405.57      434.86     10.04 o 
   3  -3   9     1064.43     1079.57     21.20 o 
   4  -3   9       98.09      111.95     16.58 o 
   5  -3   9      170.75      169.70      8.71 o 
   6  -3   9      199.09      217.54     17.73 o 
   7  -3   9      104.44      113.92     12.25 o 
   8  -3   9        1.01       -9.87     13.16 o 
  -8  -2   9       17.50       11.16     14.01 o 
  -7  -2   9       64.77       91.56     16.98 o 
  -6  -2   9      354.01      303.65     16.54 o 
  -5  -2   9        0.97       18.46     10.89 o 
  -4  -2   9      671.26      685.83     11.61 o 
  -3  -2   9     2588.76     2539.44     31.20 o 
  -2  -2   9      202.39      189.19     14.73 o 
  -1  -2   9      435.61      398.07     10.45 o 
   0  -2   9     3942.31     3869.69     40.51 o 
   1  -2   9     1022.09      990.61     10.51 o 
   2  -2   9      397.83      422.71      9.13 o 
   3  -2   9     1704.41     1657.75     22.63 o 
   4  -2   9     1066.57     1059.52     12.00 o 
   5  -2   9       53.27       52.26     12.33 o 
   6  -2   9       80.39       86.45      9.74 o 
   7  -2   9      378.32      366.05     11.39 o 
   8  -2   9        3.85        4.76     11.32 o 
   9  -2   9      144.48      127.99     13.26 o 
  -8  -1   9       43.57       47.82     12.53 o 
  -7  -1   9       50.35       69.83     16.14 o 
  -6  -1   9      252.85      263.98     16.48 o 
  -5  -1   9       48.51       34.84     12.89 o 
  -4  -1   9      656.25      657.36     14.13 o 
  -3  -1   9      911.39      955.00     22.11 o 
  -2  -1   9      617.88      627.48      9.47 o 
  -1  -1   9        5.25       12.39      7.24 o 
   0  -1   9     1751.19     1740.23     31.08 o 
   1  -1   9      725.84      747.28     10.09 o 
   2  -1   9      977.41     1031.39     11.79 o 
   3  -1   9      949.52      974.23     20.69 o 
   4  -1   9        1.37        4.26      9.34 o 
   5  -1   9       10.39        7.24      7.83 o 
   6  -1   9      195.02      206.30      8.79 o 
   7  -1   9       21.16       33.17     10.10 o 
   8  -1   9        0.25       20.44     10.82 o 
   9  -1   9      170.71      168.25     12.44 o 
  -8   0   9       47.07       38.84     11.86 o 
  -7   0   9        5.08       -6.41     12.16 o 
  -6   0   9      427.85      437.29     16.77 o 
  -5   0   9      171.42      185.56     14.31 o 
  -4   0   9      108.95      110.53     13.11 o 
  -3   0   9     1090.87     1067.83     34.09 o 
  -2   0   9      337.53      356.25     12.78 o 
  -1   0   9      277.82      243.10      9.33 o 
   0   0   9      989.48      933.67     13.36 o 
   1   0   9      477.73      464.07     11.11 o 
   2   0   9      309.19      303.16      8.54 o 
   3   0   9     1076.73     1035.66     11.80 o 
   4   0   9      674.81      627.19     11.19 o 
   5   0   9      206.62      203.06      9.72 o 
   6   0   9      854.66      901.53     18.70 o 
   7   0   9       20.51       22.90      9.91 o 
   8   0   9       20.68       25.69     10.58 o 
   9   0   9       80.84       62.82     11.81 o 
  10   0   9       64.43       80.18     19.18 o 
  -7   1   9       30.18       41.94     10.71 o 
  -6   1   9      163.81      158.31      9.96 o 
  -5   1   9       48.66       39.15     10.13 o 
  -4   1   9       36.15       60.10      9.72 o 
  -3   1   9       12.56       23.15     11.72 o 
  -2   1   9      142.62      137.17     13.22 o 
  -1   1   9      875.83      840.14     12.63 o 
   0   1   9      994.27      964.72     35.78 o 
   1   1   9      384.74      382.43     13.02 o 
   2   1   9     1164.90     1211.85     18.79 o 
   3   1   9     2754.08     2791.12     16.75 o 
   4   1   9      319.32      296.54     10.61 o 
   5   1   9      602.53      619.64     11.49 o 
   6   1   9      975.65      958.84     12.43 o 
   7   1   9       83.38       85.53     10.58 o 
   8   1   9       15.52       19.81     11.25 o 
   9   1   9      239.38      231.99     12.68 o 
  10   1   9       23.69       37.89     20.65 o 
  -7   2   9       18.03       26.43     19.09 o 
  -6   2   9      181.16      183.14      8.58 o 
  -5   2   9        1.18       -5.94      7.96 o 
  -4   2   9       19.91       28.44     13.46 o 
  -3   2   9      127.45      143.62      9.72 o 
  -2   2   9       28.03       38.04     10.47 o 
  -1   2   9      319.29      311.85     13.78 o 
   0   2   9     2668.46     2666.17     19.75 o 
   1   2   9     1488.51     1460.57     33.21 o 
   2   2   9     1295.43     1307.34     33.71 o 
   3   2   9     3164.07     3145.19     19.17 o 
   4   2   9      375.32      360.04     10.63 o 
   5   2   9     1224.52     1204.54     14.46 o 
   6   2   9      692.51      684.74     12.35 o 
   7   2   9      470.44      461.24     12.10 o 
   8   2   9       56.30       56.58     11.50 o 
   9   2   9       75.93       78.68     12.53 o 
  10   2   9       24.03       26.03     20.25 o 
  -7   3   9       87.46       89.11     12.12 o 
  -6   3   9       44.27       65.21     16.37 o 
  -5   3   9        7.34        6.12     33.41 o 
  -4   3   9      333.83      348.59     10.12 o 
  -3   3   9      454.53      465.40     14.60 o 
  -2   3   9      275.19      265.90     10.03 o 
  -1   3   9      160.21      147.49     10.50 o 
   0   3   9     3246.35     3269.95     22.91 o 
   1   3   9      165.96      173.56      9.98 o 
   2   3   9      178.80      172.01      9.10 o 
   3   3   9     2961.61     2981.87     33.87 o 
   4   3   9      657.93      631.74     12.81 o 
   5   3   9      652.63      629.81     15.59 o 
   6   3   9      603.98      608.21     16.27 o 
   7   3   9       67.23       75.33     13.46 o 
   8   3   9      105.26      111.32     12.81 o 
   9   3   9      111.07      132.75     20.38 o 
  10   3   9       43.30       52.85     22.03 o 
  11   3   9       33.06       35.25     13.12 o 
  -6   4   9       70.80       83.15     13.45 o 
  -5   4   9       28.11       28.92     13.52 o 
  -4   4   9      113.92      121.78      8.41 o 
  -3   4   9     1398.39     1407.82     12.53 o 
  -2   4   9      326.65      302.52     13.94 o 
  -1   4   9       30.49       31.21      9.69 o 
   0   4   9     1433.73     1403.74     24.13 o 
   1   4   9      595.21      599.81     24.11 o 
   2   4   9      104.42       98.24     13.30 o 
   3   4   9     2116.77     2016.83     23.33 o 
   4   4   9     2128.75     2076.67     18.34 o 
   5   4   9      235.33      236.93     12.64 o 
   6   4   9      144.27      147.97     13.68 o 
   7   4   9      103.07      100.17     13.76 o 
   8   4   9       16.39       16.81     21.80 o 
   9   4   9      291.20      282.78     22.75 o 
  10   4   9       33.85       65.23     13.83 o 
  11   4   9        5.34        0.16     14.04 o 
  -6   5   9      160.99      171.31     24.77 o 
  -5   5   9       61.04       64.70     12.57 o 
  -4   5   9      293.68      315.97     15.87 o 
  -3   5   9      563.12      589.07     35.99 o 
  -2   5   9      140.31      132.95      8.09 o 
  -1   5   9       24.62       26.48      6.82 o 
   0   5   9      264.36      275.61     10.35 o 
   1   5   9     1749.62     1762.38     40.60 o 
   2   5   9        2.63       -3.09      8.55 o 
   3   5   9     1757.23     1725.29     58.39 o 
   4   5   9      169.47      182.04     21.15 o 
   5   5   9       11.34       12.96     18.11 o 
   6   5   9      258.31      227.69     29.40 o 
   8   5   9       23.02       34.89     13.71 o 
   9   5   9      199.43      167.24     14.95 o 
  10   5   9       33.01       51.67     17.09 o 
  11   5   9       79.28      109.16     14.50 o 
  -5   6   9       11.90       16.05     14.28 o 
  -4   6   9       86.97       99.01     10.67 o 
  -3   6   9      201.74      196.72     10.49 o 
  -2   6   9       43.35       50.33      9.88 o 
  -1   6   9      159.02      179.66      9.55 o 
   0   6   9        8.95       18.81      6.65 o 
   1   6   9      956.46      937.81     13.27 o 
   2   6   9      320.37      328.07      7.96 o 
   3   6   9      735.58      717.16      8.72 o 
   4   6   9      226.51      230.04      9.07 o 
   5   6   9      669.56      666.99     12.02 o 
   6   6   9     1207.85     1297.08     16.57 o 
   7   6   9       11.74        8.26     12.76 o 
   8   6   9       16.72       15.16      9.53 o 
   9   6   9      247.08      283.40     12.04 o 
  10   6   9       21.80       22.75     15.55 o 
  11   6   9       16.74       32.43     17.92 o 
  -4   7   9      216.45      219.95     16.02 o 
  -3   7   9       26.03       24.63      9.45 o 
  -2   7   9        1.37       -1.49     13.96 o 
  -1   7   9      386.09      407.34      8.29 o 
   0   7   9     1038.46     1018.28     10.20 o 
   1   7   9      295.45      288.07      8.05 o 
   2   7   9      636.73      621.53     17.39 o 
   3   7   9     2023.19     2054.26     15.31 o 
   4   7   9       11.18        4.89      8.32 o 
   5   7   9      386.02      356.89     17.22 o 
   6   7   9      838.38      838.59     15.86 o 
   7   7   9      570.20      550.27     15.22 o 
   8   7   9        2.88       23.83     13.83 o 
   9   7   9      221.93      254.39     11.75 o 
  10   7   9       84.64       79.38     16.48 o 
  11   7   9       87.03       96.03     17.71 o 
  -3   8   9      187.79      201.36     12.03 o 
  -2   8   9        1.51       10.54     14.16 o 
  -1   8   9      451.68      462.03     15.63 o 
   0   8   9     1043.50     1021.91     21.40 o 
   1   8   9      247.74      258.91     16.42 o 
   2   8   9      563.74      546.48      9.32 o 
   3   8   9     1984.77     1967.57     12.65 o 
   4   8   9      431.82      420.76      8.69 o 
   5   8   9      251.66      259.50     11.59 o 
   6   8   9      535.24      536.97     12.17 o 
   7   8   9      686.06      657.15     15.97 o 
   8   8   9        2.98       19.21     10.16 o 
   9   8   9      110.98      109.22     11.34 o 
  10   8   9      113.22      119.55     18.74 o 
  11   8   9        2.08       -4.03     14.35 o 
  -2   9   9       37.26       50.03     10.75 o 
  -1   9   9       63.49       71.66     20.77 o 
   0   9   9      881.02      872.18     20.62 o 
   1   9   9        9.11       17.85     10.14 o 
   2   9   9       94.12       91.17      8.87 o 
   3   9   9      843.60      891.97     22.64 o 
   4   9   9       85.20       98.66      9.18 o 
   5   9   9        0.74       -2.62     10.80 o 
   6   9   9       61.39       52.75     15.33 o 
   7   9   9      105.99      102.07     15.30 o 
   8   9   9       46.54       57.56     13.88 o 
   9   9   9       89.03       76.85     11.93 o 
  10   9   9       61.15       61.23     17.52 o 
  -1  10   9       76.24       96.65     12.51 o 
   0  10   9      282.13      281.25     25.59 o 
   1  10   9       13.01       12.23     11.55 o 
   2  10   9      368.26      365.86     12.44 o 
   3  10   9      203.38      206.39      9.37 o 
   4  10   9       93.98       93.25      8.27 o 
   5  10   9      168.91      172.77     11.35 o 
   6  10   9      199.27      208.14     16.28 o 
   7  10   9        1.02        3.81     11.54 o 
   8  10   9       71.35       89.92     17.46 o 
   9  10   9      334.10      348.98     17.30 o 
  10  10   9       18.82       24.43     17.81 o 
   0  11   9      219.72      204.80     14.79 o 
   1  11   9       32.78       47.44     12.40 o 
   2  11   9      290.15      290.13     13.09 o 
   3  11   9      429.38      440.30     13.44 o 
   4  11   9        0.81       12.60      9.98 o 
   5  11   9      332.16      314.91     12.17 o 
   6  11   9      224.26      218.58     15.91 o 
   7  11   9        2.51       30.75     17.38 o 
   8  11   9       73.13       60.04     17.27 o 
   9  11   9      156.13      123.24     18.59 o 
   2  12   9      213.90      207.08     14.89 o 
   3  12   9      217.52      206.32     14.75 o 
   4  12   9       41.79       36.39     14.95 o 
   5  12   9      189.02      184.32     13.23 o 
   6  12   9      398.78      367.77     18.62 o 
   7  12   9       14.77       12.89     13.95 o 
   8  12   9       21.00       29.44     17.67 o 
  -4 -10  10      143.59      129.15     11.12 o 
  -3 -10  10       18.13       23.38     12.96 o 
  -2 -10  10       76.64       68.28     11.19 o 
  -1 -10  10       67.78       59.01     12.29 o 
   0 -10  10       22.18       18.37     16.79 o 
  -6  -9  10        1.40      -11.90     11.90 o 
  -5  -9  10       47.78       38.15     15.28 o 
  -4  -9  10       52.72       58.46     11.17 o 
  -3  -9  10        2.62       18.00      9.83 o 
  -2  -9  10       38.44       39.06      9.74 o 
  -1  -9  10      177.59      188.25      9.04 o 
   0  -9  10       15.90       18.72     13.30 o 
   1  -9  10      105.03       93.20     13.63 o 
   2  -9  10      150.88      155.87     14.34 o 
  -6  -8  10        1.29      -11.23     11.23 o 
  -5  -8  10       69.75       86.83     10.57 o 
  -4  -8  10      107.21      117.60      8.70 o 
  -3  -8  10       19.98       20.78      7.61 o 
  -2  -8  10      147.28      127.05      8.54 o 
  -1  -8  10      202.97      216.17      9.06 o 
   0  -8  10       37.54       33.42     10.02 o 
   1  -8  10      108.44       94.34     10.04 o 
   2  -8  10      244.58      251.00     15.46 o 
   3  -8  10       36.26       82.11     13.34 o 
  -7  -7  10       46.98       54.79      9.99 o 
  -6  -7  10        0.83        7.83     10.72 o 
  -5  -7  10       64.84       73.99     13.70 o 
  -4  -7  10      122.85      132.16      9.10 o 
  -3  -7  10        4.72        8.96      8.77 o 
  -2  -7  10      120.32      130.26     17.49 o 
  -1  -7  10      678.86      682.45     22.21 o 
   0  -7  10       52.42       88.14     27.70 o 
   1  -7  10      297.59      318.21     35.10 o 
   2  -7  10      189.86      208.00     21.57 o 
   3  -7  10        0.17       10.67     12.44 o 
   4  -7  10        4.74       -0.34     13.84 o 
   5  -7  10      104.69      118.14     14.73 o 
  -7  -6  10      114.01      157.41     11.30 o 
  -6  -6  10       26.12       37.32      8.55 o 
  -5  -6  10       56.35       64.89      9.43 o 
  -4  -6  10      157.33      168.06     18.14 o 
  -3  -6  10      205.14      196.61     10.81 o 
  -2  -6  10      223.66      191.16     10.52 o 
  -1  -6  10      951.76      928.16     21.18 o 
   0  -6  10       38.65       38.78      8.27 o 
   1  -6  10      310.62      290.43     10.44 o 
   2  -6  10       76.31       78.60     10.05 o 
   3  -6  10        7.89       28.29     10.24 o 
   4  -6  10        9.75       -3.47     11.46 o 
   5  -6  10      248.14      231.42     13.09 o 
   6  -6  10       86.90       79.88     22.98 o 
  -8  -5  10       34.09       48.64     15.69 o 
  -7  -5  10       28.96       38.70     14.32 o 
  -6  -5  10        1.10        7.30      8.40 o 
  -5  -5  10       25.91       43.02     12.29 o 
  -4  -5  10      326.22      334.32      9.23 o 
  -3  -5  10      136.93      155.27      6.82 o 
  -2  -5  10      563.46      558.32      9.39 o 
  -1  -5  10      713.00      735.51      9.46 o 
   0  -5  10       79.07       77.39     17.70 o 
   1  -5  10      177.62      192.18     33.43 o 
   2  -5  10      108.36      122.98     15.79 o 
   3  -5  10       49.71       51.65     13.19 o 
   4  -5  10        7.99       -3.18      7.91 o 
   5  -5  10      166.09      167.72     11.61 o 
   6  -5  10       38.44       37.73     12.38 o 
  -8  -4  10        7.82       24.22     18.87 o 
  -7  -4  10       12.53       -5.77     13.52 o 
  -6  -4  10        3.41       19.73     11.94 o 
  -5  -4  10       90.01       88.83      9.02 o 
  -4  -4  10      595.80      557.91     18.50 o 
  -3  -4  10      152.41      162.82     12.78 o 
  -2  -4  10      815.18      772.08     16.73 o 
  -1  -4  10      386.35      392.14      8.55 o 
   0  -4  10       80.91       85.78      7.82 o 
   1  -4  10      563.53      586.16     11.84 o 
   2  -4  10      425.23      420.74     27.90 o 
   3  -4  10       36.85       41.72     24.77 o 
   4  -4  10      114.12      116.14     15.71 o 
   5  -4  10      201.05      210.72     18.65 o 
   6  -4  10       34.34       31.89      9.47 o 
   7  -4  10       91.90       91.41     14.66 o 
  -8  -3  10       28.81       18.02     15.35 o 
  -7  -3  10       24.90       49.49     16.94 o 
  -6  -3  10       15.18       27.41     15.39 o 
  -5  -3  10      105.33       87.74      8.05 o 
  -4  -3  10      433.65      421.43     13.98 o 
  -3  -3  10        9.67       20.77     15.12 o 
  -2  -3  10      458.34      443.47     11.83 o 
  -1  -3  10     1857.84     1779.55     87.88 o 
   0  -3  10       26.35       23.91     10.93 o 
   1  -3  10     1665.00     1669.07     12.81 o 
   2  -3  10      949.12      931.10      9.94 o 
   3  -3  10       73.02       66.62      9.37 o 
   4  -3  10      460.96      493.70     13.57 o 
   5  -3  10      134.49      158.86     19.12 o 
   6  -3  10       56.63       52.18     10.29 o 
   7  -3  10       39.00       56.15     11.31 o 
   8  -3  10      125.86      143.92     14.59 o 
  -8  -2  10       33.76       23.23     21.25 o 
  -7  -2  10       68.03       72.14     13.06 o 
  -6  -2  10       52.42       48.74     12.22 o 
  -5  -2  10       67.19       68.08      9.43 o 
  -4  -2  10      541.75      552.12     25.93 o 
  -3  -2  10      144.09      143.19      8.02 o 
  -2  -2  10      778.43      771.25     15.86 o 
  -1  -2  10     1919.22     1900.89     12.47 o 
   0  -2  10       96.94      121.83     12.89 o 
   1  -2  10      524.24      539.64     10.72 o 
   2  -2  10      934.08      946.30     12.00 o 
   3  -2  10      123.30      124.39      9.39 o 
   4  -2  10      521.72      550.19      9.61 o 
   5  -2  10      450.84      445.68     10.49 o 
   6  -2  10        8.68       29.10     16.04 o 
   7  -2  10       11.28       18.96     11.30 o 
   8  -2  10      118.17      130.13     12.57 o 
  -7  -1  10       60.52       97.03     18.09 o 
  -6  -1  10       17.93       44.39     15.24 o 
  -5  -1  10       18.39        3.41     14.39 o 
  -4  -1  10      238.51      232.09      9.30 o 
  -3  -1  10      114.13      124.20      6.78 o 
  -2  -1  10      545.77      534.54     10.14 o 
  -1  -1  10     1613.38     1588.78     53.69 o 
   0  -1  10       61.05       63.28     16.35 o 
   1  -1  10     1244.63     1247.31     12.62 o 
   2  -1  10      271.13      289.12     10.32 o 
   3  -1  10      234.02      258.74     12.39 o 
   4  -1  10      281.79      270.50     11.14 o 
   5  -1  10      426.14      414.92      9.28 o 
   6  -1  10       74.81       58.20     10.56 o 
   7  -1  10       37.23       56.81     11.34 o 
   8  -1  10      203.81      222.20     12.91 o 
   9  -1  10        0.23       -7.47     13.42 o 
  -7   0  10       42.23       48.39     19.10 o 
  -6   0  10       18.02        7.26     15.09 o 
  -5   0  10       77.65       85.31     14.79 o 
  -4   0  10      358.14      371.51     14.78 o 
  -3   0  10      165.55      173.48     10.23 o 
  -2   0  10      957.95      950.20     31.14 o 
  -1   0  10      888.10      877.88     11.23 o 
   0   0  10      219.65      220.28     21.17 o 
   1   0  10     1025.84      998.79     24.75 o 
   2   0  10     1377.77     1371.42     16.36 o 
   3   0  10        2.66        0.26      9.34 o 
   4   0  10      288.50      284.07     13.18 o 
   5   0  10     1427.63     1381.56     12.13 o 
   6   0  10        5.80        8.84      9.94 o 
   7   0  10      109.24      134.09     10.62 o 
   8   0  10      151.14      146.12     13.26 o 
   9   0  10       21.02       29.07     12.48 o 
  -7   1  10       74.97       82.15     10.71 o 
  -6   1  10        2.16        8.64     15.69 o 
  -5   1  10      167.66      152.00     15.45 o 
  -4   1  10      362.38      351.67     15.24 o 
  -3   1  10       83.12       78.79     16.11 o 
  -2   1  10      271.43      286.31     10.18 o 
  -1   1  10      555.17      572.00     32.76 o 
   0   1  10       43.53       39.01      7.51 o 
   1   1  10      879.37      878.54     21.22 o 
   2   1  10     1691.60     1728.23     16.67 o 
   3   1  10      161.43      148.96      9.71 o 
   4   1  10      402.98      423.26     10.87 o 
   5   1  10      354.44      358.21     12.12 o 
   6   1  10       71.17       69.43      9.93 o 
   7   1  10      245.96      253.77     11.38 o 
   8   1  10      266.48      281.04     11.71 o 
   9   1  10        3.08       13.34     11.78 o 
  10   1  10       66.23       87.01     22.09 o 
  -7   2  10       55.67       65.11     12.93 o 
  -6   2  10        0.14       10.70     11.81 o 
  -5   2  10      370.26      391.16     16.54 o 
  -4   2  10      414.59      393.99     11.71 o 
  -3   2  10      271.75      273.96     13.65 o 
  -2   2  10      255.57      252.00     11.63 o 
  -1   2  10     1898.02     1886.36     19.44 o 
   0   2  10       45.62       51.35      7.07 o 
   1   2  10      553.09      546.98     10.03 o 
   2   2  10     2264.74     2286.95     15.65 o 
   3   2  10      328.35      327.67     12.39 o 
   4   2  10       50.50       51.35      9.49 o 
   5   2  10      176.97      178.43     20.34 o 
   6   2  10      402.95      413.32     20.94 o 
   7   2  10      406.32      397.87     12.09 o 
   8   2  10      416.52      420.45     13.13 o 
   9   2  10        1.56        1.09     12.93 o 
  10   2  10       44.72       49.03     22.05 o 
  -6   3  10       13.97       53.53     28.99 o 
  -5   3  10      100.54      123.54     16.06 o 
  -4   3  10       95.39       99.14      8.59 o 
  -3   3  10        0.01       -2.56     13.65 o 
  -2   3  10       88.89       95.10     13.22 o 
  -1   3  10     1752.07     1746.81     33.88 o 
   0   3  10        1.72       -4.23     13.06 o 
   1   3  10     1717.85     1656.83     26.55 o 
   2   3  10      657.74      643.42     30.29 o 
   3   3  10       17.61       16.28      9.28 o 
   4   3  10      564.89      531.35     16.15 o 
   5   3  10      292.19      308.93     11.42 o 
   6   3  10      320.24      343.55     11.94 o 
   7   3  10      319.52      298.18     12.04 o 
   8   3  10      551.74      566.18     13.32 o 
   9   3  10        6.87       16.70     12.67 o 
  10   3  10      111.53      106.53     24.21 o 
  -6   4  10        2.93        6.92     13.71 o 
  -5   4  10      164.28      184.79     12.63 o 
  -4   4  10      335.36      343.71     11.28 o 
  -3   4  10        2.87       41.27      9.66 o 
  -2   4  10     1247.33     1293.61     14.80 o 
  -1   4  10     2721.81     2754.64     18.23 o 
   0   4  10        0.21       -8.37     10.25 o 
   1   4  10     1128.64     1141.54     35.47 o 
   2   4  10      483.12      491.07     15.53 o 
   3   4  10      491.47      490.37     11.41 o 
   4   4  10       43.22       42.33      9.57 o 
   5   4  10     2708.38     2648.42     35.23 o 
   6   4  10      713.63      680.83     14.72 o 
   7   4  10       48.63       45.28     12.64 o 
   8   4  10      463.15      453.94     15.75 o 
   9   4  10       15.63       16.66     23.94 o 
  10   4  10       41.86       46.65     26.44 o 
  11   4  10       31.82       33.68     15.77 o 
  -5   5  10       16.01       24.21     18.79 o 
  -4   5  10      263.94      272.97     25.93 o 
  -3   5  10        4.31       -2.37     10.30 o 
  -2   5  10     1182.66     1165.99     12.75 o 
  -1   5  10      799.07      797.90     16.28 o 
   0   5  10       48.89       51.79      9.20 o 
   1   5  10     1308.65     1271.91     17.97 o 
   2   5  10       13.42       13.56      8.30 o 
   3   5  10       20.10       25.79      8.97 o 
   4   5  10      144.39      153.36     17.95 o 
   5   5  10     1407.87     1355.88     24.96 o 
   6   5  10      179.21      190.90     21.68 o 
   9   5  10        3.19        7.96     14.60 o 
  10   5  10      116.15      128.39     16.71 o 
  11   5  10       45.84       55.08     20.79 o 
  -4   6  10      355.50      364.77     32.13 o 
  -3   6  10       13.04        8.73      9.85 o 
  -2   6  10      901.10      890.35     29.26 o 
  -1   6  10      258.89      266.63     10.83 o 
   0   6  10        5.45       23.87      7.35 o 
   1   6  10      667.35      704.08      9.38 o 
   2   6  10      915.80      891.97      9.92 o 
   3   6  10       37.38       37.20      6.59 o 
   4   6  10      261.59      260.65      8.70 o 
   5   6  10      877.08      843.88     20.65 o 
   6   6  10       40.16       47.79      9.62 o 
   7   6  10      140.55      142.06     10.05 o 
   8   6  10      274.43      287.17     15.00 o 
   9   6  10       78.61       92.68     15.51 o 
  10   6  10       29.18       26.76     16.23 o 
  11   6  10       66.74       81.80     18.47 o 
  -4   7  10      136.07      103.72     12.90 o 
  -3   7  10        1.26        8.39     13.41 o 
  -2   7  10      473.00      477.66     13.13 o 
  -1   7  10      222.21      220.28     10.57 o 
   0   7  10      176.79      174.29      8.56 o 
   1   7  10     1243.58     1212.48     11.84 o 
   2   7  10      722.06      716.54     10.42 o 
   3   7  10       55.10       52.32      8.45 o 
   4   7  10      759.71      741.55     21.56 o 
   5   7  10      369.75      395.64     11.14 o 
   6   7  10        0.07        4.53     13.76 o 
   7   7  10      637.78      644.94     15.04 o 
   8   7  10      397.35      408.24     14.47 o 
   9   7  10       54.94       50.91     15.99 o 
  10   7  10       86.60       79.38     19.10 o 
  11   7  10       59.95       75.96     18.78 o 
  -3   8  10       18.67       41.94     13.39 o 
  -2   8  10      326.76      332.58     16.41 o 
  -1   8  10      811.61      796.54     33.65 o 
   0   8  10       76.90       87.40     10.47 o 
   1   8  10      509.14      521.36     10.53 o 
   2   8  10      996.10      983.22     11.67 o 
   3   8  10        0.05        5.31      8.51 o 
   4   8  10      401.25      395.42      9.66 o 
   5   8  10      275.95      315.20     13.81 o 
   6   8  10       62.28       43.38     13.83 o 
   7   8  10      172.19      213.09     13.73 o 
   8   8  10      240.67      226.56     14.60 o 
   9   8  10       80.58       64.14     16.09 o 
  10   8  10       48.30       41.10     13.80 o 
  -2   9  10      200.19      231.52     20.32 o 
  -1   9  10      489.49      464.59     12.60 o 
   0   9  10        0.30      -11.02     13.79 o 
   1   9  10      621.03      631.48     40.06 o 
   2   9  10      417.87      417.55     10.19 o 
   3   9  10       73.54       77.59      7.84 o 
   4   9  10      663.36      650.82     13.02 o 
   5   9  10      138.32      148.74     11.48 o 
   6   9  10        2.79      -11.80     15.43 o 
   7   9  10      109.55      126.20     16.13 o 
   8   9  10      260.27      268.09     16.83 o 
   9   9  10        0.35       10.39     15.83 o 
  10   9  10      124.30       86.63     19.67 o 
  -1  10  10      227.47      218.21     13.88 o 
   0  10  10        0.01        2.99     17.18 o 
   1  10  10      297.69      297.02     13.00 o 
   2  10  10      229.15      224.46     13.68 o 
   3  10  10       10.68       12.20      8.97 o 
   4  10  10      304.29      310.06     18.91 o 
   5  10  10      588.28      558.85     11.18 o 
   6  10  10       15.38       28.31     14.52 o 
   7  10  10      114.40      130.13     16.84 o 
   8  10  10      120.65       69.65     13.38 o 
   9  10  10        2.67       31.88     16.94 o 
  10  10  10       33.03       39.48     15.29 o 
   1  11  10      442.11      414.85     14.90 o 
   2  11  10      174.44      168.65     13.20 o 
   3  11  10        1.30        6.66     10.17 o 
   4  11  10      309.16      281.43     11.28 o 
   5  11  10      213.45      231.65     12.29 o 
   6  11  10        0.21        3.16     17.62 o 
   7  11  10      102.56      113.05     13.51 o 
   8  11  10      188.71      201.16     17.70 o 
   9  11  10        5.06      -15.71     15.71 o 
   3  12  10       10.10       11.55     15.01 o 
   4  12  10      253.60      252.89     14.88 o 
   5  12  10      197.21      188.92     13.66 o 
   6  12  10        0.12       24.03     19.74 o 
   7  12  10      229.49      229.43     20.85 o 
   8  12  10      143.90      139.33     21.04 o 
  -4  -9  11        0.10       17.22     11.11 o 
  -3  -9  11      122.97      119.91     10.78 o 
  -2  -9  11      119.11      120.87     11.76 o 
  -1  -9  11        2.19       -1.65     10.69 o 
   0  -9  11       77.39       95.02     25.92 o 
   1  -9  11       38.32       43.19     12.74 o 
  -6  -8  11       37.33       57.76     15.94 o 
  -5  -8  11       79.50       98.80     10.81 o 
  -4  -8  11        4.25       14.16      9.93 o 
  -3  -8  11      279.85      275.93     10.57 o 
  -2  -8  11      121.06      112.10     10.66 o 
  -1  -8  11        8.80        7.85     11.64 o 
   0  -8  11      156.35      161.46     32.41 o 
   1  -8  11      139.32      126.72     10.77 o 
   2  -8  11       11.84       14.44     12.63 o 
   3  -8  11      131.74      166.03     13.75 o 
  -6  -7  11       80.52       93.97     10.78 o 
  -5  -7  11      159.50      182.21     16.96 o 
  -4  -7  11        0.00        6.20      8.72 o 
  -3  -7  11      179.22      182.05      9.63 o 
  -2  -7  11      170.94      177.33     10.04 o 
  -1  -7  11        0.29        5.28     14.79 o 
   0  -7  11      203.90      171.10     11.61 o 
   1  -7  11      389.78      397.42     11.77 o 
   2  -7  11        1.18       19.51     11.78 o 
   3  -7  11      103.61      130.98     23.44 o 
   4  -7  11       17.79       21.45     15.97 o 
  -7  -6  11        1.17       26.66     24.64 o 
  -6  -6  11       88.99       91.23      9.68 o 
  -5  -6  11      241.06      250.66     10.34 o 
  -4  -6  11       17.47       12.93      8.99 o 
  -3  -6  11      305.33      314.89      9.48 o 
  -2  -6  11      239.36      254.59     10.65 o 
  -1  -6  11        0.23      -18.54     18.54 o 
   0  -6  11      588.82      575.03     24.40 o 
   1  -6  11      397.18      395.02      9.83 o 
   2  -6  11       34.75       34.02      9.40 o 
   3  -6  11       43.42       27.83     12.34 o 
   4  -6  11       61.40       74.18     15.21 o 
   5  -6  11        0.84        4.83     12.95 o 
  -7  -5  11       11.84       24.21     14.14 o 
  -6  -5  11       20.28       18.19      9.00 o 
  -5  -5  11      123.75      115.37     10.23 o 
  -4  -5  11       17.20       15.03      8.46 o 
  -3  -5  11       89.74       87.85      8.24 o 
  -2  -5  11      398.30      380.24     11.12 o 
  -1  -5  11        1.45        6.23      7.10 o 
   0  -5  11      456.35      455.07     10.31 o 
   1  -5  11      146.28      151.89      8.53 o 
   2  -5  11      146.00      158.51      8.90 o 
   3  -5  11      170.05      174.62     11.21 o 
   4  -5  11        5.15        5.96     21.48 o 
   5  -5  11        1.68       17.62     10.32 o 
   6  -5  11      100.35      100.35     13.51 o 
  -7  -4  11       41.89       51.80     14.22 o 
  -6  -4  11       13.33       26.26     13.83 o 
  -5  -4  11       77.07       80.56      8.14 o 
  -4  -4  11        2.69        2.32      8.66 o 
  -3  -4  11      399.58      407.46     10.92 o 
  -2  -4  11      334.89      358.65     10.64 o 
  -1  -4  11       76.35       84.17      9.50 o 
   0  -4  11      581.37      581.11     26.09 o 
   1  -4  11      189.96      173.54      9.70 o 
   2  -4  11       79.43       97.83     29.24 o 
   3  -4  11      892.14      847.38     24.43 o 
   4  -4  11      385.18      390.79     18.55 o 
   5  -4  11        0.54       -5.15     14.19 o 
   6  -4  11      243.87      243.68     11.35 o 
   7  -4  11      109.44      100.41     18.04 o 
  -7  -3  11        1.51       11.04     14.03 o 
  -6  -3  11       13.55       16.91     13.99 o 
  -5  -3  11      102.10       93.65      9.55 o 
  -4  -3  11       32.03       35.09     11.10 o 
  -3  -3  11      432.68      406.09     10.36 o 
  -2  -3  11      875.38      899.16     36.31 o 
  -1  -3  11       35.83       37.23      6.81 o 
   0  -3  11      925.96      876.66     23.68 o 
   1  -3  11      452.15      448.27      9.05 o 
   2  -3  11        6.20        4.15     17.74 o 
   3  -3  11      830.90      867.09     27.00 o 
   4  -3  11      399.05      370.54      9.71 o 
   5  -3  11       63.44       64.99     19.43 o 
   6  -3  11      245.63      273.62     12.70 o 
   7  -3  11       94.78       90.04     11.33 o 
   8  -3  11       18.33       15.50     15.84 o 
  -7  -2  11        0.82       12.09     19.92 o 
  -6  -2  11      157.27      188.10     18.30 o 
  -5  -2  11      329.56      345.42     25.56 o 
  -4  -2  11        4.21       13.50      7.16 o 
  -3  -2  11      395.79      399.93     11.29 o 
  -2  -2  11      717.96      694.03     11.94 o 
  -1  -2  11      104.29      122.43     10.76 o 
   0  -2  11     1143.50     1131.94     10.77 o 
   1  -2  11     1178.43     1154.82     25.63 o 
   2  -2  11       38.79       34.81      9.30 o 
   3  -2  11      301.67      310.33     10.48 o 
   4  -2  11      794.59      760.76      9.18 o 
   5  -2  11        6.50        6.62      9.62 o 
   6  -2  11       74.30       92.30     21.07 o 
   7  -2  11      155.46      158.63     11.96 o 
   8  -2  11        0.03       -5.26     12.72 o 
  -7  -1  11       17.53      -18.07     18.07 o 
  -6  -1  11      178.67      152.57     13.47 o 
  -5  -1  11      327.81      303.58     16.19 o 
  -4  -1  11       32.99       33.12     11.35 o 
  -3  -1  11      398.87      404.03      8.82 o 
  -2  -1  11      761.08      737.53     47.29 o 
  -1  -1  11        4.78        5.86      7.48 o 
   0  -1  11     1261.57     1233.05     40.00 o 
   1  -1  11      634.12      674.30     31.05 o 
   2  -1  11       78.73       76.72      9.83 o 
   3  -1  11       15.04       21.80      7.74 o 
   4  -1  11      342.10      313.47      7.92 o 
   5  -1  11        1.05       17.15      9.62 o 
   6  -1  11      289.62      279.69      9.95 o 
   7  -1  11      130.97      126.45     15.96 o 
   8  -1  11        8.70       19.97     12.12 o 
   9  -1  11       50.74       66.12     13.11 o 
  -7   0  11        2.13        0.67     20.67 o 
  -6   0  11       79.82       68.14     16.91 o 
  -5   0  11      359.18      325.69     16.32 o 
  -4   0  11      144.65      142.72     14.59 o 
  -3   0  11      916.18      862.99     43.11 o 
  -2   0  11      318.17      289.01     25.91 o 
  -1   0  11       46.36       54.14     20.30 o 
   0   0  11      413.78      430.63     10.71 o 
   1   0  11      358.19      362.00     10.87 o 
   2   0  11        2.35       -6.86      9.08 o 
   3   0  11       46.10       39.48     11.93 o 
   4   0  11      853.44      855.61     34.28 o 
   5   0  11        5.95       11.69     10.00 o 
   6   0  11      558.20      568.54     24.55 o 
   7   0  11      280.00      264.45     11.79 o 
   8   0  11        7.27        7.41     11.71 o 
   9   0  11       67.41       75.77     13.49 o 
  -6   1  11       75.06      102.48     13.86 o 
  -5   1  11       95.02      133.81     15.69 o 
  -4   1  11       94.31      117.18     13.78 o 
  -3   1  11      817.37      800.28     42.81 o 
  -2   1  11      396.67      373.71     13.50 o 
  -1   1  11      209.16      196.74     12.77 o 
   0   1  11      815.02      852.82     24.05 o 
   1   1  11      586.88      571.88     44.42 o 
   2   1  11      108.88      118.27     10.07 o 
   3   1  11     1553.53     1546.52     13.69 o 
   4   1  11      476.41      456.69     10.72 o 
   5   1  11      122.31      103.51     16.18 o 
   6   1  11      708.21      689.05     12.94 o 
   7   1  11      227.79      212.86     11.30 o 
   8   1  11        2.70        5.76     12.01 o 
   9   1  11      129.90      114.15     13.87 o 
  10   1  11      131.90       95.01     21.99 o 
  -6   2  11      126.64      114.10     11.17 o 
  -5   2  11      101.22      113.32     15.43 o 
  -4   2  11      158.56      171.21     15.26 o 
  -3   2  11      974.26      989.83     16.37 o 
  -2   2  11      382.14      373.78     11.00 o 
  -1   2  11      522.76      459.22     13.83 o 
   0   2  11      524.08      523.92     19.81 o 
   1   2  11      720.93      759.37     22.70 o 
   2   2  11       46.37       54.25     12.55 o 
   3   2  11     2627.40     2588.24     33.87 o 
   4   2  11     1762.79     1769.25     14.92 o 
   5   2  11       21.27       23.34      9.54 o 
   6   2  11      511.57      531.37     12.33 o 
   7   2  11      365.84      371.65     14.46 o 
   8   2  11       29.23       36.42     12.16 o 
   9   2  11      106.49      108.11     13.93 o 
  10   2  11      155.27      149.45     25.48 o 
  -6   3  11      141.26      145.26     11.84 o 
  -5   3  11      145.70      142.36     12.71 o 
  -4   3  11      189.25      187.12     12.21 o 
  -3   3  11      730.13      728.06     13.12 o 
  -2   3  11      811.93      805.51     16.99 o 
  -1   3  11      212.00      224.90     24.43 o 
   0   3  11     2686.49     2552.52     21.05 o 
   1   3  11     1665.19     1654.87     35.39 o 
   2   3  11       61.54       70.16      8.98 o 
   3   3  11     2404.30     2358.11     19.78 o 
   4   3  11      451.86      457.22     15.37 o 
   5   3  11      247.56      264.26     11.67 o 
   6   3  11       35.33       37.67     10.50 o 
   7   3  11      857.42      879.69     14.56 o 
   8   3  11       69.42       64.80     12.40 o 
   9   3  11      132.81      121.33     14.65 o 
  10   3  11       62.99       66.11     24.36 o 
  -5   4  11      200.39      185.97     13.19 o 
  -4   4  11        1.66        7.67     14.10 o 
  -3   4  11      381.19      421.03     29.81 o 
  -2   4  11      472.92      453.96     12.35 o 
  -1   4  11        6.27        2.65     10.61 o 
   0   4  11     1966.19     1956.34     15.83 o 
   1   4  11      932.01      919.08     16.90 o 
   2   4  11      145.65      171.29     14.27 o 
   3   4  11      126.33      132.81      9.38 o 
   4   4  11      138.13      139.22     10.90 o 
   5   4  11       10.62       14.52     10.41 o 
   6   4  11       28.65       33.49     10.49 o 
   7   4  11      492.96      472.42     14.59 o 
   8   4  11        1.14        5.07     13.63 o 
   9   4  11       75.95       74.23     24.82 o 
  10   4  11        3.99       20.41     26.94 o 
  -5   5  11      132.55      158.30     14.53 o 
  -4   5  11        0.09        0.11     15.41 o 
  -3   5  11      303.48      330.80     12.90 o 
  -2   5  11      204.61      213.92     10.86 o 
  -1   5  11       27.17       39.43     11.32 o 
   0   5  11     1709.88     1672.89     52.96 o 
   1   5  11       25.98       28.13      9.57 o 
   2   5  11      276.81      279.88      9.82 o 
   3   5  11      253.65      269.10     10.39 o 
   4   5  11       37.83       30.35     14.64 o 
   5   5  11      232.48      228.26     15.09 o 
   6   5  11      678.91      635.99     23.57 o 
   7   5  11      257.28      252.27     24.67 o 
  10   5  11       25.76       25.34     18.74 o 
  -4   6  11        0.08        6.24     13.14 o 
  -3   6  11      501.97      523.13     12.31 o 
  -2   6  11      175.07      178.49     12.84 o 
  -1   6  11      238.63      248.00     22.94 o 
   0   6  11      806.74      793.16     17.69 o 
   1   6  11      179.16      187.03      8.85 o 
   2   6  11      716.10      684.55     11.37 o 
   3   6  11      916.48      930.71     38.37 o 
   4   6  11      437.44      440.66     23.40 o 
   5   6  11      171.42      160.48      9.12 o 
   6   6  11     1284.00     1261.47     22.30 o 
   7   6  11      324.25      314.65     15.22 o 
   8   6  11       36.58       28.95     10.75 o 
   9   6  11      327.42      335.90     15.42 o 
  10   6  11       51.47       90.65     16.90 o 
  -3   7  11      274.14      296.50     12.67 o 
  -2   7  11      219.41      220.58     18.85 o 
  -1   7  11      113.88      130.33     17.23 o 
   0   7  11      990.93      999.59     16.69 o 
   1   7  11      663.78      661.36     10.06 o 
   2   7  11      380.33      375.73      9.51 o 
   3   7  11     2087.11     2048.04     20.50 o 
   4   7  11      543.00      536.18      9.22 o 
   5   7  11        2.28        7.25      8.22 o 
   6   7  11      856.97      820.52     17.58 o 
   7   7  11      221.51      276.99     15.15 o 
   8   7  11        9.49       28.37     14.77 o 
   9   7  11       92.90      115.70     11.85 o 
  10   7  11       89.69      106.93     13.99 o 
  -2   8  11      286.90      299.06     14.08 o 
  -1   8  11      103.72      120.14     14.51 o 
   0   8  11      441.85      434.03     10.36 o 
   1   8  11      707.83      688.27     16.06 o 
   2   8  11       15.38       19.92      8.33 o 
   3   8  11      690.75      663.94     20.69 o 
   4   8  11      857.47      849.14     19.89 o 
   5   8  11        0.16        4.17      9.68 o 
   6   8  11      377.02      375.06     15.17 o 
   7   8  11       43.47       67.67     15.51 o 
   8   8  11        3.01       37.36     14.53 o 
   9   8  11       48.82       57.98     12.13 o 
  10   8  11        4.33       15.45     19.61 o 
  -1   9  11       56.72       98.19     14.24 o 
   0   9  11      660.27      681.48     13.72 o 
   1   9  11       62.76       78.13     12.28 o 
   2   9  11       62.93       63.87      9.77 o 
   3   9  11      569.14      582.20     10.63 o 
   4   9  11       99.07      102.32      9.76 o 
   5   9  11       51.05       65.31      9.22 o 
   6   9  11      262.27      250.26     15.44 o 
   7   9  11      254.13      222.78     16.06 o 
   8   9  11       86.68      102.21     16.18 o 
   9   9  11      143.67      152.90     17.20 o 
  10   9  11       16.07       24.47     15.02 o 
   0  10  11      250.41      259.41     19.82 o 
   1  10  11       74.19       70.76     11.98 o 
   2  10  11       21.52       17.39     10.15 o 
   3  10  11      297.95      290.11     14.06 o 
   4  10  11      241.55      262.20     10.77 o 
   5  10  11       70.86       89.54     17.10 o 
   6  10  11      417.11      397.19     18.49 o 
   7  10  11      139.07      147.19     13.03 o 
   8  10  11       24.72       57.31     18.70 o 
   9  10  11      119.26      142.85     18.21 o 
   1  11  11        0.73       25.60     21.64 o 
   2  11  11       71.20       69.23     14.26 o 
   3  11  11      335.90      351.39     12.14 o 
   4  11  11       69.57       69.07     11.23 o 
   5  11  11      124.89      120.00     12.74 o 
   6  11  11      424.14      414.71     19.77 o 
   7  11  11      146.82      153.24     19.38 o 
   8  11  11       52.15       82.81     17.77 o 
   4  12  11       52.27       58.56     12.10 o 
   5  12  11       40.28       30.95     11.99 o 
   6  12  11      207.64      200.67     19.30 o 
   7  12  11       58.80       65.31     19.09 o 
  -2  -9  12       31.76       43.14     23.33 o 
  -1  -9  12      174.18      163.52     15.41 o 
  -4  -8  12      144.92      130.05      8.62 o 
  -3  -8  12       56.18       73.45      9.55 o 
  -2  -8  12       55.30       53.88     11.47 o 
  -1  -8  12      172.34      181.64     13.06 o 
   0  -8  12      106.96       99.45     14.07 o 
   1  -8  12        0.04       14.69     11.28 o 
   2  -8  12      114.22      120.60     24.24 o 
  -5  -7  12        0.80       -0.48      9.61 o 
  -4  -7  12      122.16      142.58     10.71 o 
  -3  -7  12       83.27       99.54     15.60 o 
  -2  -7  12        2.07        3.08     12.10 o 
  -1  -7  12      144.86      135.45     11.58 o 
   0  -7  12       99.21      121.89     18.48 o 
   1  -7  12        7.12       10.88     20.42 o 
   2  -7  12      167.56      166.09     14.99 o 
   3  -7  12      153.17      125.04     11.95 o 
  -6  -6  12       36.71       47.02     10.47 o 
  -5  -6  12        3.65        2.04     11.04 o 
  -4  -6  12      180.07      195.45     17.78 o 
  -3  -6  12      146.50      159.80     10.53 o 
  -2  -6  12       10.84       33.79     10.79 o 
  -1  -6  12       25.02       16.43      9.38 o 
   0  -6  12      132.11      152.74      9.31 o 
   1  -6  12        3.67        9.58      9.28 o 
   2  -6  12      402.84      394.50     10.58 o 
   3  -6  12      184.20      199.47     13.84 o 
   4  -6  12       65.30       87.70     26.25 o 
  -6  -5  12       35.67       38.56     11.72 o 
  -5  -5  12        0.06       20.31     13.48 o 
  -4  -5  12      160.93      152.69     11.64 o 
  -3  -5  12       41.11       63.19      8.91 o 
  -2  -5  12       21.95       22.77      7.66 o 
  -1  -5  12      144.18      148.76     10.14 o 
   0  -5  12      103.99      113.05      7.73 o 
   1  -5  12       53.78       60.17     22.77 o 
   2  -5  12      512.03      477.11     11.65 o 
   3  -5  12       85.96       74.34     14.71 o 
   4  -5  12       61.28       92.27     14.45 o 
   5  -5  12      217.05      209.05     30.28 o 
  -6  -4  12       87.59       75.75     15.00 o 
  -5  -4  12       54.09       67.22      9.00 o 
  -4  -4  12      187.94      185.56      8.93 o 
  -3  -4  12      163.36      164.19      9.00 o 
  -2  -4  12      241.40      230.39     10.47 o 
  -1  -4  12      642.93      672.33     11.34 o 
   0  -4  12      475.27      482.59     34.94 o 
   1  -4  12        6.21       12.18      8.24 o 
   2  -4  12      838.55      839.95     25.28 o 
   3  -4  12      358.11      360.07     10.00 o 
   4  -4  12       12.87        9.01     10.94 o 
   5  -4  12      508.74      544.97     13.42 o 
   6  -4  12       84.82       89.21     13.08 o 
  -6  -3  12      106.47      109.48     15.54 o 
  -5  -3  12        4.10       10.78     10.12 o 
  -4  -3  12      356.58      336.22     25.21 o 
  -3  -3  12      134.58      147.48     10.19 o 
  -2  -3  12       55.93       55.00     11.65 o 
  -1  -3  12      486.89      526.67     15.02 o 
   0  -3  12      458.99      446.01     12.28 o 
   1  -3  12      185.75      187.41      9.87 o 
   2  -3  12      426.27      421.21      9.46 o 
   3  -3  12      531.39      509.34     19.84 o 
   4  -3  12      115.14      120.29     11.21 o 
   5  -3  12      203.38      223.32     11.00 o 
   6  -3  12       96.67      105.57     22.77 o 
   7  -3  12       10.37       32.17     12.61 o 
  -6  -2  12      108.05      116.38     14.47 o 
  -5  -2  12       82.13       78.01     13.88 o 
  -4  -2  12      490.95      496.70     18.30 o 
  -3  -2  12       98.41       80.40      9.75 o 
  -2  -2  12       57.52       66.39     12.92 o 
  -1  -2  12      503.51      514.64      8.52 o 
   0  -2  12      482.21      452.60     10.60 o 
   1  -2  12        3.50       24.10      8.82 o 
   2  -2  12      810.55      820.22      9.47 o 
   3  -2  12      536.30      536.48     10.98 o 
   4  -2  12       70.45       91.87     21.38 o 
   5  -2  12      316.67      313.49      9.29 o 
   6  -2  12      115.64      121.39     10.98 o 
   7  -2  12        8.42        3.18     16.33 o 
   8  -2  12       88.80       72.78     18.67 o 
  -6  -1  12        3.15       18.15     19.65 o 
  -5  -1  12       29.47       28.64     11.64 o 
  -4  -1  12      409.47      416.74     11.00 o 
  -3  -1  12       63.11       58.26      8.56 o 
  -2  -1  12        0.64       -7.53      7.79 o 
  -1  -1  12      784.42      778.69     14.10 o 
   0  -1  12      145.42      163.27      8.03 o 
   1  -1  12      741.13      798.55     15.29 o 
   2  -1  12      598.72      606.51     10.06 o 
   3  -1  12      425.92      407.33     18.12 o 
   4  -1  12      152.11      154.65     10.62 o 
   5  -1  12      268.75      278.59     18.19 o 
   6  -1  12      111.35      116.45     11.71 o 
   7  -1  12       35.41       55.37     12.11 o 
   8  -1  12      173.97      200.37     12.63 o 
  -6   0  12       22.27        3.75     19.68 o 
  -5   0  12       98.89      106.19     16.82 o 
  -4   0  12      570.44      561.69     16.94 o 
  -3   0  12      134.52      135.49      9.23 o 
  -2   0  12      528.88      554.34     24.07 o 
  -1   0  12      942.80      908.68     11.34 o 
   0   0  12      200.67      240.16     13.45 o 
   1   0  12      386.67      396.32     20.75 o 
   2   0  12     1953.22     1921.97     13.31 o 
   3   0  12      877.05      909.28     20.08 o 
   4   0  12       14.76       35.59      9.48 o 
   5   0  12     1262.46     1247.45     19.00 o 
   6   0  12      114.50      117.44     11.00 o 
   7   0  12        9.98       25.37     12.91 o 
   8   0  12       95.97      107.28     13.78 o 
   9   0  12      126.82      144.20     18.13 o 
  -6   1  12       10.88       15.92     14.65 o 
  -5   1  12        3.07       -0.87     16.43 o 
  -4   1  12      358.30      336.56     12.19 o 
  -3   1  12      156.64      162.95      9.95 o 
  -2   1  12      557.39      516.78     15.24 o 
  -1   1  12      797.71      820.00     11.37 o 
   0   1  12      188.98      190.13      8.08 o 
   1   1  12      390.37      401.61     10.46 o 
   2   1  12      668.68      706.67     11.55 o 
   3   1  12      149.52      148.20     10.03 o 
   4   1  12       43.80       60.36     10.08 o 
   5   1  12     1022.93     1077.48     21.80 o 
   6   1  12      147.79      136.45     14.47 o 
   7   1  12      105.18      102.55     11.78 o 
   8   1  12       61.52       63.81     13.43 o 
   9   1  12       17.66       15.50     13.66 o 
  -5   2  12       58.71       73.25     13.39 o 
  -4   2  12      248.86      220.33     12.30 o 
  -3   2  12      164.21      119.24     15.66 o 
  -2   2  12      655.61      635.40     16.50 o 
  -1   2  12      932.68      901.19     13.65 o 
   0   2  12      251.24      244.80     12.78 o 
   1   2  12       42.14       54.91      7.84 o 
   2   2  12     1862.40     1845.52     34.97 o 
   3   2  12      472.45      478.17     10.93 o 
   4   2  12      471.95      436.67     11.51 o 
   5   2  12     1895.85     1874.67     15.22 o 
   6   2  12       15.94       28.37     10.73 o 
   7   2  12       46.65       50.26     11.55 o 
   8   2  12        0.82        5.60     12.01 o 
   9   2  12       75.56       67.53     14.14 o 
  -5   3  12       49.59       42.34     10.29 o 
  -4   3  12      275.60      256.98     18.47 o 
  -3   3  12       52.70       57.92     16.04 o 
  -2   3  12      176.73      173.89     13.54 o 
  -1   3  12      719.51      717.90     25.92 o 
   0   3  12      235.73      229.21     14.84 o 
   1   3  12       56.24       65.25      7.94 o 
   2   3  12     1461.81     1481.63     49.91 o 
   3   3  12      536.01      530.37     22.20 o 
   4   3  12     1547.75     1550.66     36.70 o 
   5   3  12      481.86      482.31     16.69 o 
   6   3  12        0.71       13.52     10.35 o 
   7   3  12      110.28      110.53     12.45 o 
   8   3  12       35.58       53.67     13.27 o 
   9   3  12       17.19       21.70     14.94 o 
  10   3  12        0.10       16.21     25.22 o 
  -5   4  12       55.99       98.22     14.53 o 
  -4   4  12      302.91      304.54     11.68 o 
  -3   4  12       84.55       61.34      9.70 o 
  -2   4  12       56.35       59.18     11.35 o 
  -1   4  12      848.93      842.89     25.62 o 
   0   4  12      113.90      114.16     10.60 o 
   1   4  12      153.46      167.61     13.39 o 
   2   4  12     1820.44     1712.92     20.59 o 
   3   4  12      362.64      342.29     11.32 o 
   4   4  12      700.92      657.86     16.65 o 
   5   4  12      548.64      550.09     12.73 o 
   6   4  12       23.43       23.63     11.96 o 
   7   4  12      177.48      187.14     13.43 o 
   8   4  12      117.94      121.27     14.58 o 
   9   4  12       61.60       78.99     16.79 o 
  10   4  12        0.47        5.53     27.58 o 
  -4   5  12      222.87      222.17     11.77 o 
  -3   5  12        8.14        3.04     14.56 o 
  -2   5  12       86.09       93.07     11.36 o 
  -1   5  12      689.75      704.68     14.71 o 
   0   5  12      199.18      199.25      9.39 o 
   1   5  12      852.31      843.64     16.83 o 
   2   5  12     1338.49     1318.48     40.57 o 
   3   5  12      208.32      224.82     15.51 o 
   4   5  12      735.88      734.53     18.07 o 
   5   5  12      704.80      708.05     18.82 o 
   6   5  12        3.67        8.97     16.95 o 
   7   5  12      179.72      161.32     15.31 o 
   8   5  12      295.87      229.55     68.11 o 
  10   5  12       12.31       45.62     19.80 o 
  -3   6  12       13.20       29.15     12.93 o 
  -2   6  12      273.63      295.99     18.71 o 
  -1   6  12      395.03      397.66     18.36 o 
   0   6  12      101.89       95.62      8.26 o 
   1   6  12      214.24      230.67     22.97 o 
   2   6  12     1444.57     1440.59     62.29 o 
   3   6  12      474.88      458.15     31.64 o 
   4   6  12      269.24      274.01      9.66 o 
   5   6  12     1818.16     1691.37     14.66 o 
   6   6  12       73.20       67.60      9.65 o 
   7   6  12      118.32      128.99     14.85 o 
   8   6  12      200.94      209.86     15.08 o 
   9   6  12       42.32       56.71     15.68 o 
  10   6  12        3.48      -19.61     19.61 o 
  -3   7  12       20.51       20.27     12.21 o 
  -2   7  12      329.12      364.21     12.21 o 
  -1   7  12      278.68      260.64     16.10 o 
   0   7  12      174.47      158.97     10.14 o 
   1   7  12      343.22      368.94      9.55 o 
   2   7  12      815.37      820.72     13.33 o 
   3   7  12      211.20      215.56     10.11 o 
   4   7  12      263.82      253.38     14.04 o 
   5   7  12      864.46      820.73     11.58 o 
   6   7  12      110.64      109.47     12.13 o 
   7   7  12      100.44       99.97     16.03 o 
   8   7  12      294.64      352.73     17.54 o 
   9   7  12        0.12        9.35     15.79 o 
  10   7  12       37.06       40.37     14.58 o 
  -2   8  12       72.60       83.97     14.05 o 
  -1   8  12      163.11      172.02     15.53 o 
   0   8  12       26.03       37.08     10.91 o 
   1   8  12       98.02      107.26      9.05 o 
   2   8  12      790.45      747.14     14.89 o 
   3   8  12       22.11       21.12      8.91 o 
   4   8  12      400.63      372.26     10.37 o 
   5   8  12      552.75      520.69     10.11 o 
   6   8  12       54.99       73.61     15.93 o 
   7   8  12      167.83      175.65     15.75 o 
   8   8  12      167.65      169.45     17.98 o 
   9   8  12       46.45       48.80     16.93 o 
  10   8  12       25.29       14.20     20.79 o 
  -1   9  12      252.57      266.47     13.60 o 
   0   9  12        7.44       23.50     23.14 o 
   1   9  12      282.88      283.26     13.22 o 
   2   9  12      321.18      325.59     12.70 o 
   3   9  12       14.47        3.68      9.68 o 
   4   9  12      268.15      275.80     10.81 o 
   5   9  12      307.36      304.33     11.86 o 
   6   9  12       65.38       50.38     12.18 o 
   7   9  12      141.47      129.50     12.78 o 
   8   9  12      263.16      287.77     13.76 o 
   9   9  12       19.18        9.59     19.73 o 
   1  10  12       87.49       79.62     13.30 o 
   2  10  12      113.72      102.80     10.65 o 
   3  10  12        0.12        0.75     10.67 o 
   4  10  12       89.68       94.29     10.51 o 
   5  10  12      212.07      217.75     14.41 o 
   6  10  12       25.60       24.24     16.40 o 
   7  10  12      133.36      113.15     17.06 o 
   8  10  12      112.87      109.00     19.67 o 
   9  10  12       20.04       55.36     20.74 o 
   2  11  12       95.15       96.96     21.83 o 
   3  11  12        0.08        5.55     12.00 o 
   4  11  12      121.66      142.48     12.78 o 
   5  11  12      173.80      198.24     13.28 o 
   6  11  12        0.23        5.19     17.82 o 
   7  11  12       82.41       98.30     20.38 o 
   8  11  12      107.22      121.93     21.35 o 
  -2  -8  13       55.91       64.32      9.49 o 
  -1  -8  13       70.99       92.60     21.63 o 
   0  -8  13       26.31       28.84     14.65 o 
  -4  -7  13        3.79        1.92     10.12 o 
  -3  -7  13        3.36        2.17     10.84 o 
  -2  -7  13      156.59      167.10     10.41 o 
  -1  -7  13      170.17      168.27     13.09 o 
   0  -7  13       38.23       55.27     17.44 o 
   1  -7  13      126.05      107.93     13.63 o 
   2  -7  13       54.72       65.37     14.96 o 
  -5  -6  13       55.70       55.92     11.16 o 
  -4  -6  13       21.88       37.33      9.61 o 
  -3  -6  13       25.29       32.35     18.05 o 
  -2  -6  13      191.14      204.69     12.19 o 
  -1  -6  13      222.71      259.68     16.75 o 
   0  -6  13        3.86       -9.46     15.17 o 
   1  -6  13      196.03      190.92     11.55 o 
   2  -6  13       43.42       68.59     12.31 o 
   3  -6  13       62.64       76.20     13.11 o 
   4  -6  13      244.14      255.92     12.34 o 
  -5  -5  13       21.40       59.09     11.48 o 
  -4  -5  13        1.57       15.07     10.40 o 
  -3  -5  13       52.42       42.85      9.24 o 
  -2  -5  13      149.30      150.59     11.40 o 
  -1  -5  13      104.27      120.02     11.44 o 
   0  -5  13       78.48       90.21      7.94 o 
   1  -5  13      515.09      519.32     11.20 o 
   2  -5  13        3.08       22.14     11.62 o 
   3  -5  13      141.86      149.26     12.25 o 
   4  -5  13      229.43      197.54     14.61 o 
   5  -5  13       38.18       15.59     13.41 o 
  -6  -4  13      110.70      102.66     16.43 o 
  -5  -4  13       78.40       67.18     11.26 o 
  -4  -4  13       18.97       17.42      9.03 o 
  -3  -4  13       68.04       75.39      8.39 o 
  -2  -4  13      315.67      331.47     18.71 o 
  -1  -4  13       49.01       58.30     10.00 o 
   0  -4  13      217.52      222.94     19.80 o 
   1  -4  13      794.50      812.81     12.26 o 
   2  -4  13      118.09      103.03     11.22 o 
   3  -4  13       62.13       57.33      9.91 o 
   4  -4  13      431.57      422.14     18.78 o 
   5  -4  13      104.59      116.54     11.55 o 
   6  -4  13       66.78       80.14     13.57 o 
  -6  -3  13      120.70      151.84     16.27 o 
  -5  -3  13       36.72       38.70     14.64 o 
  -4  -3  13        0.06       -4.78      8.25 o 
  -3  -3  13       59.69       81.16     25.20 o 
  -2  -3  13      441.90      477.18     10.90 o 
  -1  -3  13        3.94       -6.09      9.51 o 
   0  -3  13      458.16      482.05     12.05 o 
   1  -3  13      914.43      932.56     20.11 o 
   2  -3  13      264.24      237.01     11.86 o 
   3  -3  13      303.11      323.49     23.19 o 
   4  -3  13      240.45      233.96     11.94 o 
   5  -3  13       60.16       53.47     21.17 o 
   6  -3  13       38.04       24.63     12.37 o 
   7  -3  13      119.02      145.77     20.48 o 
  -6  -2  13       94.55       67.74     22.16 o 
  -5  -2  13      131.69      111.30     14.66 o 
  -4  -2  13        0.09       12.76      9.45 o 
  -3  -2  13       81.17       90.41     11.14 o 
  -2  -2  13      467.37      455.68     22.17 o 
  -1  -2  13      170.49      176.45     10.30 o 
   0  -2  13      154.55      158.96     10.61 o 
   1  -2  13     1071.15     1058.62     37.46 o 
   2  -2  13      358.69      358.89     11.02 o 
   3  -2  13      489.87      475.37     17.00 o 
   4  -2  13      364.52      360.14     11.90 o 
   5  -2  13        5.50       20.93     11.79 o 
   6  -2  13       15.74       20.41     12.05 o 
   7  -2  13       79.93      107.57     14.00 o 
  -6  -1  13       28.45       33.59     19.14 o 
  -5  -1  13       66.45       64.93     18.68 o 
  -4  -1  13        1.53       23.06     13.12 o 
  -3  -1  13       78.61       67.16      9.02 o 
  -2  -1  13      447.94      463.48     18.04 o 
  -1  -1  13      221.89      240.70     20.30 o 
   0  -1  13      449.20      452.89     11.03 o 
   1  -1  13      602.56      579.11     14.35 o 
   2  -1  13        0.30        1.91      9.98 o 
   3  -1  13      627.06      616.49     11.46 o 
   4  -1  13      335.79      349.49     30.95 o 
   5  -1  13        1.21       16.77      8.85 o 
   6  -1  13       49.55       60.27     18.05 o 
   7  -1  13       84.81       77.80     12.60 o 
   8  -1  13        9.29       -0.18     19.69 o 
  -5   0  13       66.75       74.61     19.03 o 
  -4   0  13        6.14        1.40     11.73 o 
  -3   0  13       89.89       86.29     11.74 o 
  -2   0  13      296.64      271.13     24.86 o 
  -1   0  13      327.00      316.24      9.29 o 
   0   0  13      363.33      324.16     16.21 o 
   1   0  13      917.26      923.10     14.09 o 
   2   0  13       54.74       52.56      8.23 o 
   3   0  13      616.36      578.63     10.28 o 
   4   0  13      571.27      566.88     11.59 o 
   5   0  13       26.60       31.56     10.84 o 
   6   0  13       60.90       44.88     11.33 o 
   7   0  13      166.41      173.21     12.92 o 
   8   0  13       25.52       43.24     13.06 o 
  -5   1  13       24.71       62.72     19.18 o 
  -4   1  13        3.83        7.35     12.32 o 
  -3   1  13      164.62      189.49     11.06 o 
  -2   1  13      237.43      261.31     11.66 o 
  -1   1  13       12.95        6.42      8.51 o 
   0   1  13      925.46      890.89     41.50 o 
   1   1  13     1129.44     1091.07     33.91 o 
   2   1  13       59.56       76.48     18.75 o 
   3   1  13      889.91      892.96     12.32 o 
   4   1  13      802.76      801.02     12.49 o 
   5   1  13       23.10       31.37     10.24 o 
   6   1  13      512.28      513.99     12.52 o 
   7   1  13      502.13      488.13     13.84 o 
   8   1  13        0.62        1.25     12.35 o 
   9   1  13       64.53       54.51     14.31 o 
  -5   2  13       78.98      112.25     18.21 o 
  -4   2  13        4.81       -3.26     16.25 o 
  -3   2  13      334.11      343.81     13.28 o 
  -2   2  13      547.28      567.28     17.14 o 
  -1   2  13        4.89        2.94     10.48 o 
   0   2  13      646.50      626.65     13.25 o 
   1   2  13     1963.66     1888.57     16.92 o 
   2   2  13      238.26      225.57      8.68 o 
   3   2  13      434.35      425.82     11.73 o 
   4   2  13     1376.88     1398.58     17.27 o 
   5   2  13      224.03      206.12     11.90 o 
   6   2  13      490.32      498.56     12.58 o 
   7   2  13      349.95      358.01     13.65 o 
   8   2  13        9.42        9.11     12.73 o 
   9   2  13        0.21       16.88     14.40 o 
  -4   3  13        1.35       25.61     17.34 o 
  -3   3  13       65.76       49.71     16.16 o 
  -2   3  13      575.56      566.27     16.32 o 
  -1   3  13       53.66       69.39     11.60 o 
   0   3  13      479.84      449.61     15.22 o 
   1   3  13     1186.29     1148.98     18.38 o 
   2   3  13      212.70      213.59     10.80 o 
   3   3  13      613.30      611.71     21.96 o 
   4   3  13      465.06      472.01     13.64 o 
   5   3  13       75.85       68.48     10.72 o 
   6   3  13      341.75      337.30     13.20 o 
   7   3  13      158.21      173.47     12.76 o 
   8   3  13        1.81        4.63     13.95 o 
   9   3  13       16.45       14.98     14.98 o 
  -4   4  13       13.18       22.14     11.85 o 
  -3   4  13       88.98       90.87     16.40 o 
  -2   4  13      357.19      405.32     17.76 o 
  -1   4  13       13.25       10.86     11.55 o 
   0   4  13      223.51      240.54     10.82 o 
   1   4  13      704.71      741.31     17.30 o 
   2   4  13      116.23      118.42     15.35 o 
   3   4  13      654.26      634.87     22.28 o 
   4   4  13      864.79      851.94     21.90 o 
   5   4  13        5.89        3.15     11.44 o 
   6   4  13      439.93      431.56     13.42 o 
   7   4  13      116.77      112.96     12.32 o 
   8   4  13        6.06        7.67     15.66 o 
   9   4  13      109.08      104.51     18.16 o 
  -3   5  13       60.65       57.79      9.73 o 
  -2   5  13      140.62      138.22     12.28 o 
  -1   5  13        0.19       23.43     14.44 o 
   0   5  13      705.66      719.21     19.52 o 
   1   5  13      260.39      261.25     11.50 o 
   2   5  13      103.04       93.18     10.63 o 
   3   5  13      861.19      798.79     17.43 o 
   4   5  13      633.61      660.51     18.29 o 
   5   5  13        4.41        5.79     15.21 o 
   6   5  13      587.53      603.74     20.74 o 
   7   5  13      701.77      703.37     17.30 o 
   8   5  13        2.96        4.39     16.50 o 
  -3   6  13      130.52      120.81     15.30 o 
  -2   6  13      134.51      151.48     13.03 o 
  -1   6  13        4.10       10.95     11.86 o 
   0   6  13      564.15      579.29     10.81 o 
   1   6  13      546.25      537.50     19.25 o 
   2   6  13        3.27       19.48     11.19 o 
   3   6  13      413.91      408.97     11.87 o 
   4   6  13     1170.00     1151.86     14.27 o 
   5   6  13       29.37       31.23     11.62 o 
   6   6  13      370.15      362.07     12.89 o 
   7   6  13      510.85      494.62     13.43 o 
   8   6  13       44.57       52.45     17.15 o 
   9   6  13       86.39      117.24     18.37 o 
  10   6  13      140.17      144.98     19.15 o 
  -2   7  13       71.68       50.73     14.53 o 
  -1   7  13        0.06       30.99     13.22 o 
   0   7  13      232.73      215.67     10.09 o 
   1   7  13      166.04      170.14     13.43 o 
   2   7  13        0.18       -0.94      8.78 o 
   3   7  13      411.58      409.78      9.98 o 
   4   7  13      432.37      432.32     12.73 o 
   5   7  13        1.93       15.09      9.42 o 
   6   7  13      355.75      351.25     12.50 o 
   7   7  13      224.25      248.45     17.80 o 
   8   7  13        0.70      -12.42     17.99 o 
   9   7  13       52.15       48.05     13.70 o 
  -1   8  13        0.50       11.37     14.07 o 
   0   8  13       81.76       75.98     12.75 o 
   1   8  13      369.71      363.52     11.06 o 
   2   8  13        7.19        7.30      9.95 o 
   3   8  13      354.73      357.53     16.44 o 
   4   8  13      269.14      273.77     11.03 o 
   5   8  13        1.78        8.32     10.20 o 
   6   8  13      157.34      165.04     13.46 o 
   7   8  13       67.77       93.43     17.43 o 
   8   8  13        5.30        0.40     16.54 o 
   9   8  13       55.68       36.68     18.15 o 
   0   9  13      205.05      195.46     15.29 o 
   1   9  13      300.97      311.56     13.50 o 
   2   9  13       14.58       21.73     10.28 o 
   3   9  13      344.02      350.59     11.19 o 
   4   9  13       44.18       57.94      9.91 o 
   5   9  13       19.73       21.64     11.21 o 
   6   9  13      101.30      103.75     12.95 o 
   7   9  13       75.80       84.55     16.25 o 
   8   9  13        3.67       -6.08     13.75 o 
   9   9  13      105.99      121.59     21.03 o 
   2  10  13        1.21        6.53     11.84 o 
   3  10  13      117.16      122.54     14.11 o 
   4  10  13      155.66      149.18     10.94 o 
   5  10  13        3.63       15.37     13.41 o 
   6  10  13      130.51      142.06     17.77 o 
   7  10  13       59.53      122.90     18.02 o 
   8  10  13        0.80      -20.92     20.92 o 
   4  11  13      128.36      132.81     13.16 o 
   5  11  13        0.11       13.05     12.12 o 
   6  11  13      192.77      215.43     21.42 o 
  -2  -7  14       26.09        8.51     14.20 o 
  -1  -7  14       82.77       80.27     14.14 o 
   0  -7  14       92.11       61.79     12.59 o 
   1  -7  14        0.90       13.98     14.62 o 
  -4  -6  14       46.73       62.10     11.05 o 
  -3  -6  14       27.28       20.98     11.42 o 
  -2  -6  14       16.82       26.56     13.28 o 
  -1  -6  14      165.37      161.33     15.32 o 
   0  -6  14      194.78      197.46     20.61 o 
   1  -6  14        0.60       -5.56     11.53 o 
   2  -6  14      122.65      121.52     14.07 o 
   3  -6  14      168.05      171.97     15.00 o 
  -4  -5  14      110.63       85.05      9.63 o 
  -3  -5  14       64.09       79.32     10.76 o 
  -2  -5  14        4.72       28.49     12.47 o 
  -1  -5  14      300.37      254.27     10.80 o 
   0  -5  14      423.87      408.55     10.30 o 
   1  -5  14        8.18       46.14     12.01 o 
   2  -5  14      196.04      192.20     11.39 o 
   3  -5  14      169.81      183.62     11.50 o 
   4  -5  14        5.78       19.06     13.03 o 
  -5  -4  14       12.71       20.75     12.20 o 
  -4  -4  14      131.54      138.53     10.53 o 
  -3  -4  14      160.59      179.62     10.25 o 
  -2  -4  14        6.16       -2.50      9.45 o 
  -1  -4  14      131.85      139.74     11.77 o 
   0  -4  14      380.75      368.98     11.78 o 
   1  -4  14        7.52        7.44      8.48 o 
   2  -4  14      375.19      368.23     11.27 o 
   3  -4  14      200.11      200.99     31.04 o 
   4  -4  14       61.45       61.47     13.10 o 
   5  -4  14       94.47       99.81     13.15 o 
  -5  -3  14       13.14       14.33     16.17 o 
  -4  -3  14      119.14      143.31     10.84 o 
  -3  -3  14      147.61      157.00     10.43 o 
  -2  -3  14        3.34        0.84     11.26 o 
  -1  -3  14      146.21      134.57     18.55 o 
   0  -3  14      157.87      181.48      9.75 o 
   1  -3  14        0.57        6.48     11.55 o 
   2  -3  14      241.08      223.78     11.69 o 
   3  -3  14      150.43      172.30     13.41 o 
   4  -3  14        7.32       10.47     12.47 o 
   5  -3  14       62.11       57.06     12.83 o 
   6  -3  14       89.85       64.80     13.07 o 
  -5  -2  14       40.56       80.82     24.95 o 
  -4  -2  14       56.51       65.01     11.30 o 
  -3  -2  14      133.45      125.29     10.88 o 
  -2  -2  14        0.12        6.75      9.24 o 
  -1  -2  14      255.77      276.88     36.90 o 
   0  -2  14      146.70      176.95      9.80 o 
   1  -2  14        1.73       23.77      8.72 o 
   2  -2  14      583.75      623.15     11.74 o 
   3  -2  14      272.01      248.18     12.44 o 
   4  -2  14       13.17       12.64     12.76 o 
   5  -2  14      328.58      335.28     26.36 o 
   6  -2  14      101.46      103.76     12.88 o 
   7  -2  14       10.63       11.21     13.76 o 
  -5  -1  14       14.34       20.29     15.50 o 
  -4  -1  14      160.72      169.83     18.86 o 
  -3  -1  14       39.00       55.17     17.62 o 
  -2  -1  14        6.71        6.26     16.31 o 
  -1  -1  14      429.60      446.06     10.48 o 
   0  -1  14      402.82      386.13     11.54 o 
   1  -1  14        3.16       -2.12      8.89 o 
   2  -1  14      478.88      475.25     27.27 o 
   3  -1  14      640.47      636.35     15.27 o 
   4  -1  14      158.41      156.63     11.73 o 
   5  -1  14      342.47      384.46     18.13 o 
   6  -1  14      192.66      183.85     18.17 o 
   7  -1  14        0.00       -3.14     13.11 o 
  -5   0  14       10.95        3.69     15.59 o 
  -4   0  14      202.79      172.78     17.88 o 
  -3   0  14       60.66       70.22     12.96 o 
  -2   0  14        5.88       17.93      9.32 o 
  -1   0  14      444.46      457.07     12.21 o 
   0   0  14      583.02      565.91     12.02 o 
   1   0  14        1.38        0.51     12.84 o 
   2   0  14      714.32      681.63     21.60 o 
   3   0  14      575.97      565.60     16.96 o 
   4   0  14       12.44       27.71     13.62 o 
   5   0  14      480.12      504.70     12.84 o 
   6   0  14      311.04      322.50     12.60 o 
   7   0  14       34.39       53.70     19.93 o 
   8   0  14       90.59      102.06     14.96 o 
  -4   1  14      182.99      162.49     18.14 o 
  -3   1  14       80.95       72.23     13.35 o 
  -2   1  14       29.04      -10.47     15.49 o 
  -1   1  14      585.10      601.85     12.25 o 
   0   1  14      642.64      666.09     12.18 o 
   1   1  14      110.76      106.12     14.33 o 
   2   1  14      626.89      657.85     11.47 o 
   3   1  14      604.11      587.84     35.35 o 
   4   1  14        0.08        2.78     10.47 o 
   5   1  14      260.00      255.95     12.89 o 
   6   1  14      381.51      374.40     19.36 o 
   7   1  14       11.20       21.45     11.52 o 
   8   1  14      188.23      181.30     15.38 o 
  -4   2  14      111.44      114.78     18.57 o 
  -3   2  14      127.52      103.37     14.00 o 
  -2   2  14       43.24       51.80     14.06 o 
  -1   2  14      161.32      167.77     11.76 o 
   0   2  14      299.39      299.04     11.76 o 
   1   2  14       30.98       36.37     23.26 o 
   2   2  14      865.38      860.34     12.67 o 
   3   2  14      378.85      388.24     11.53 o 
   4   2  14       11.10       10.29     11.19 o 
   5   2  14      433.32      435.04     12.89 o 
   6   2  14      185.65      189.07     12.37 o 
   7   2  14        7.21        9.38     12.62 o 
   8   2  14      190.18      191.71     14.70 o 
   9   2  14      102.12      131.25     16.07 o 
  -4   3  14       65.13       67.10     15.46 o 
  -3   3  14       68.37       70.19     18.53 o 
  -2   3  14       81.08      107.65     17.08 o 
  -1   3  14      226.18      241.59     12.95 o 
   0   3  14      186.67      145.37     14.80 o 
   1   3  14       74.63      103.91     14.94 o 
   2   3  14      572.28      555.98     15.62 o 
   3   3  14      233.85      253.70     11.01 o 
   4   3  14       30.49       21.42     11.27 o 
   5   3  14      508.00      523.66     13.29 o 
   6   3  14      328.81      321.65     12.81 o 
   7   3  14       67.33       64.26     13.16 o 
   8   3  14      542.55      542.63     16.00 o 
   9   3  14       55.34       65.65     16.55 o 
  -3   4  14       49.48       18.22     19.14 o 
  -2   4  14        2.59      -11.98     12.92 o 
  -1   4  14      189.62      208.77     15.35 o 
   0   4  14       96.13      102.33     11.50 o 
   1   4  14        2.63       -2.88     15.94 o 
   2   4  14      744.45      746.72     18.25 o 
   3   4  14      256.46      281.16     16.81 o 
   4   4  14      170.36      169.74     10.88 o 
   5   4  14      616.22      632.79     20.26 o 
   6   4  14      210.39      216.23     13.05 o 
   7   4  14       10.42       16.26     13.75 o 
   8   4  14      256.39      255.56     16.80 o 
   9   4  14      203.30      210.05     18.42 o 
  -3   5  14       19.68       17.10     14.72 o 
  -2   5  14        5.67       -3.15     18.87 o 
  -1   5  14      230.96      214.16     14.97 o 
   0   5  14      251.84      247.59     13.27 o 
   1   5  14       89.85       92.41     10.79 o 
   2   5  14      650.28      668.28     35.95 o 
   3   5  14      458.04      526.52     17.76 o 
   4   5  14      146.13      126.50     16.53 o 
   5   5  14      298.86      303.80     17.74 o 
   6   5  14      323.59      338.31     20.63 o 
   7   5  14        1.13       -0.50     13.08 o 
   8   5  14      258.57      226.51     23.49 o 
  -2   6  14        0.46       -1.00     14.32 o 
  -1   6  14      180.92      168.40     12.91 o 
   0   6  14      141.68      140.90      9.42 o 
   1   6  14        0.31       -2.34     11.28 o 
   2   6  14      311.24      329.93     34.09 o 
   3   6  14      184.49      199.25     17.18 o 
   4   6  14        2.73       -0.50      9.51 o 
   5   6  14      218.35      212.89     10.25 o 
   6   6  14      184.54      171.25     11.94 o 
   7   6  14       34.34       42.02     13.78 o 
   8   6  14       51.79       42.24     13.62 o 
   9   6  14       26.12       49.50     18.09 o 
  -1   7  14      173.55      171.56     13.69 o 
   0   7  14      252.12      252.02     11.05 o 
   1   7  14       41.67       45.96     11.41 o 
   2   7  14      291.33      278.31     10.79 o 
   3   7  14      220.52      223.16     10.26 o 
   4   7  14       16.19       28.02      9.58 o 
   5   7  14      417.48      427.43     11.92 o 
   6   7  14       91.09      113.95      9.78 o 
   7   7  14       28.97       53.62     12.61 o 
   8   7  14      111.19       94.69     13.91 o 
   9   7  14        9.30       39.03     21.17 o 
   0   8  14      143.89      152.39     13.96 o 
   1   8  14       40.93       51.56     10.91 o 
   2   8  14      375.87      351.56     11.43 o 
   3   8  14      359.66      364.82     11.88 o 
   4   8  14       31.71       40.72      9.87 o 
   5   8  14      479.21      486.42     12.99 o 
   6   8  14       49.93       44.35     12.46 o 
   7   8  14       33.40       12.89     18.26 o 
   8   8  14       18.77        7.81     14.38 o 
   1   9  14       18.84       36.12     12.99 o 
   2   9  14      317.71      308.89     19.13 o 
   3   9  14      251.19      252.45     12.07 o 
   4   9  14       77.84       80.45     10.84 o 
   5   9  14      326.26      337.24     12.88 o 
   6   9  14       58.80       50.96     18.95 o 
   7   9  14       11.42       23.04     19.60 o 
   8   9  14      145.26      122.59     21.12 o 
   3  10  14      173.82      182.43     12.74 o 
   4  10  14       81.02       85.02     12.73 o 
   5  10  14      210.15      221.13     13.85 o 
   6  10  14       46.37       44.61     20.51 o 
   7  10  14       28.31       26.65     19.27 o 
  -1  -6  15       42.44       41.50     14.32 o 
   0  -6  15       47.03       24.41     27.01 o 
   1  -6  15      104.26      119.40     22.25 o 
  -3  -5  15       17.61       40.46     18.81 o 
  -2  -5  15      127.28      150.09     11.84 o 
  -1  -5  15       17.51        9.10     14.45 o 
   0  -5  15      115.89      128.18     12.31 o 
   1  -5  15       87.78       98.06     19.30 o 
   2  -5  15       32.39       25.67     12.63 o 
   3  -5  15        0.98       -1.26     12.00 o 
  -3  -4  15      102.36      107.07     11.42 o 
  -2  -4  15      251.82      292.94     15.34 o 
  -1  -4  15       18.98       19.67     11.98 o 
   0  -4  15       41.49       69.44     18.95 o 
   1  -4  15      224.38      250.83     46.89 o 
   2  -4  15       72.80       94.42     22.25 o 
   3  -4  15        3.53       21.34     12.63 o 
   4  -4  15      208.35      206.64     33.33 o 
  -4  -3  15       49.56       51.79     10.46 o 
  -3  -3  15      129.79      155.41     11.77 o 
  -2  -3  15      317.15      319.04     23.78 o 
  -1  -3  15       35.77       50.59     24.94 o 
   0  -3  15       41.83       20.25     10.96 o 
   1  -3  15      283.61      297.26     12.45 o 
   2  -3  15       45.98       29.58     21.76 o 
   3  -3  15       13.53       16.66     11.47 o 
   4  -3  15      200.73      211.77     12.53 o 
   5  -3  15      215.90      223.22     14.65 o 
  -4  -2  15       32.30       32.50     15.82 o 
  -3  -2  15       79.06       77.18     14.79 o 
  -2  -2  15      446.61      405.65     23.67 o 
  -1  -2  15       52.54       83.33     11.98 o 
   0  -2  15       50.04       52.42     22.27 o 
   1  -2  15      228.95      266.51     10.13 o 
   2  -2  15      245.84      240.20     28.26 o 
   3  -2  15        1.30       19.05      9.95 o 
   4  -2  15      327.26      355.86     12.59 o 
   5  -2  15      271.06      272.98     17.02 o 
   6  -2  15       24.74        2.33     14.14 o 
  -4  -1  15       35.02       44.98     16.53 o 
  -3  -1  15       17.19       10.85     19.34 o 
  -2  -1  15      281.91      313.00     12.29 o 
  -1  -1  15       30.61       30.00      9.98 o 
   0  -1  15      116.76      118.49     12.24 o 
   1  -1  15      138.33      168.52     18.11 o 
   2  -1  15      123.87      144.30     11.94 o 
   3  -1  15       57.57       79.48     15.40 o 
   4  -1  15      238.10      207.92     10.80 o 
   5  -1  15       77.50       68.43     14.55 o 
   6  -1  15       69.35       69.94     14.16 o 
   7  -1  15      226.22      241.01     15.01 o 
  -4   0  15        1.69       14.74     21.06 o 
  -3   0  15       43.54       64.46     15.57 o 
  -2   0  15      151.25      158.31     12.57 o 
  -1   0  15       34.56       39.51     10.36 o 
   0   0  15      208.40      239.57     12.18 o 
   1   0  15      426.62      443.82     25.24 o 
   2   0  15      124.65      132.14     12.52 o 
   3   0  15      163.78      169.70     13.20 o 
   4   0  15      564.32      571.48     13.14 o 
   5   0  15      110.43      115.83     17.94 o 
   6   0  15      102.92      114.84     13.27 o 
   7   0  15      271.02      250.16     16.97 o 
  -4   1  15       25.26       21.88     21.81 o 
  -3   1  15       50.20       59.80     15.36 o 
  -2   1  15      199.96      183.69     18.52 o 
  -1   1  15       51.22       45.40     10.04 o 
   0   1  15      251.34      243.42     14.35 o 
   1   1  15      346.37      362.27     11.68 o 
   2   1  15       35.97       38.60      8.21 o 
   3   1  15       24.42       37.27     11.08 o 
   4   1  15      569.60      558.29     15.23 o 
   5   1  15      189.98      184.81     12.16 o 
   6   1  15       80.62      109.84     17.97 o 
   7   1  15      272.83      281.75     14.23 o 
   8   1  15       82.85       83.06     14.74 o 
  -3   2  15       43.99       53.85     14.63 o 
  -2   2  15      180.43      178.69     14.88 o 
  -1   2  15       68.48       81.45     15.69 o 
   0   2  15       85.38      112.42     15.31 o 
   1   2  15      459.87      494.24     18.94 o 
   2   2  15      116.63      129.04     11.24 o 
   3   2  15       24.50       26.72     11.27 o 
   4   2  15      431.37      422.93     12.04 o 
   5   2  15      140.88      144.77     20.08 o 
   6   2  15        9.61       27.56     12.92 o 
   7   2  15      145.43      144.00     14.14 o 
   8   2  15       78.31       80.41     15.09 o 
  -3   3  15       18.72       53.23     20.20 o 
  -2   3  15      177.95      165.42     18.86 o 
  -1   3  15       44.95       51.27     13.78 o 
   0   3  15       43.48       44.97     15.47 o 
   1   3  15      243.45      239.33     12.41 o 
   2   3  15       78.45       98.41     11.48 o 
   3   3  15       34.49       31.85     10.98 o 
   4   3  15      233.06      234.79     12.12 o 
   5   3  15       56.83       61.30     12.24 o 
   6   3  15      102.81      108.89     12.52 o 
   7   3  15      178.79      184.58     14.67 o 
   8   3  15        0.63       -1.47     14.42 o 
  -2   4  15      254.24      279.38     20.23 o 
  -1   4  15       35.17       47.11     11.91 o 
   0   4  15       50.23       50.30     13.28 o 
   1   4  15      276.97      270.16     17.27 o 
   2   4  15      239.23      241.78     15.99 o 
   3   4  15       98.50       85.78     16.56 o 
   4   4  15      525.36      543.29     13.63 o 
   5   4  15       99.39      107.64     11.72 o 
   6   4  15      116.14      114.93     17.07 o 
   7   4  15      127.37      116.53     14.31 o 
   8   4  15       29.12       33.66     15.94 o 
  -2   5  15      310.69      288.77     24.88 o 
  -1   5  15       78.50       78.38     16.46 o 
   0   5  15       86.14       83.12     13.26 o 
   1   5  15      295.39      311.23     12.93 o 
   2   5  15      100.13      115.40     12.30 o 
   3   5  15      116.10      112.15     15.64 o 
   4   5  15      317.43      293.98     18.55 o 
   5   5  15       86.67       86.32     17.55 o 
   6   5  15       22.17       18.96     17.02 o 
   7   5  15      142.52      135.32     14.49 o 
   8   5  15       62.81       31.06     32.27 o 
  -1   6  15       35.99       37.01     17.94 o 
   0   6  15       54.91       37.53     11.85 o 
   1   6  15      311.75      293.84     13.51 o 
   2   6  15      101.98      102.49     12.21 o 
   3   6  15      106.01      102.30     12.53 o 
   4   6  15      499.20      453.11     11.32 o 
   5   6  15      119.75      143.47     11.90 o 
   6   6  15       41.85       34.61     12.66 o 
   7   6  15      137.42      155.69     16.08 o 
   8   6  15       75.68      110.08     17.86 o 
   0   7  15      212.66      211.89     13.03 o 
   1   7  15      329.87      320.71     12.22 o 
   2   7  15       32.06       44.86     13.29 o 
   3   7  15       52.93       64.27     12.75 o 
   4   7  15      397.75      415.17     37.95 o 
   5   7  15      166.94      173.30     14.19 o 
   6   7  15       88.53       98.07     12.58 o 
   7   7  15      376.40      362.65     14.92 o 
   8   7  15       17.19       71.94     19.85 o 
   1   8  15      303.75      316.16     13.08 o 
   2   8  15      122.87      123.88     11.35 o 
   3   8  15       64.25       80.75     11.17 o 
   4   8  15      376.25      370.86     23.51 o 
   5   8  15       78.69       52.88     12.05 o 
   6   8  15      117.09      106.82     12.77 o 
   7   8  15      242.17      267.14     20.43 o 
   8   8  15       24.33       48.24     21.16 o 
   3   9  15      131.36      151.60     12.16 o 
   4   9  15      321.84      321.90     18.73 o 
   5   9  15       20.77       35.12     13.02 o 
   6   9  15      117.15      112.92     14.88 o 
   7   9  15      200.84      210.20     15.78 o 
  -2  -4  16       11.49       34.34     13.89 o 
  -1  -4  16       70.58       67.77     13.54 o 
   0  -4  16      210.27      219.27     15.11 o 
   1  -4  16       17.48        9.01     11.81 o 
   2  -4  16       59.15       66.14     12.78 o 
   3  -4  16      126.87      115.13     11.12 o 
  -2  -3  16        0.15       -3.42     14.13 o 
  -1  -3  16      121.82      139.69     13.74 o 
   0  -3  16      213.40      224.64     11.92 o 
   1  -3  16        1.50       19.92     10.81 o 
   2  -3  16      113.34      111.62     11.16 o 
   3  -3  16       71.98      103.19     16.20 o 
   4  -3  16        1.17       10.55     31.22 o 
  -3  -2  16      126.88      144.60     12.22 o 
  -2  -2  16        7.65       -0.07     18.75 o 
  -1  -2  16       86.66       88.53     14.95 o 
   0  -2  16      162.43      187.54     15.12 o 
   1  -2  16       34.60       26.19     12.80 o 
   2  -2  16      210.68      211.88     11.38 o 
   3  -2  16      125.14      123.39     27.25 o 
   4  -2  16        8.95       16.17     10.94 o 
   5  -2  16      125.57      149.18     14.20 o 
  -3  -1  16       77.58      105.54     15.50 o 
  -2  -1  16        1.82        6.56     12.77 o 
  -1  -1  16      148.16      141.48     16.41 o 
   0  -1  16      139.75      141.28     12.71 o 
   1  -1  16        0.07       11.73     15.20 o 
   2  -1  16      186.91      193.72     20.03 o 
   3  -1  16      278.96      265.77     50.30 o 
   4  -1  16        2.25        3.93     12.41 o 
   5  -1  16      105.28       86.45     20.16 o 
   6  -1  16      225.46      212.57     23.15 o 
  -3   0  16       99.44      104.56     16.08 o 
  -2   0  16       32.80       16.95     14.63 o 
  -1   0  16      124.68      133.98     12.47 o 
   0   0  16      264.69      289.60     13.14 o 
   1   0  16       62.60       87.75     21.78 o 
   2   0  16      171.97      179.41     11.84 o 
   3   0  16      257.07      270.42     12.61 o 
   4   0  16       39.93       26.77     10.35 o 
   5   0  16       31.65       35.29     12.72 o 
   6   0  16      107.33      100.27     13.67 o 
  -3   1  16       65.64       66.06     21.61 o 
  -2   1  16        7.07        4.87     14.12 o 
  -1   1  16       91.84       89.46     18.82 o 
   0   1  16      344.76      367.63     12.30 o 
   1   1  16        1.83       12.40     25.79 o 
   2   1  16       87.06      104.00     22.43 o 
   3   1  16      247.50      277.35     23.26 o 
   4   1  16        5.58       13.55     20.77 o 
   5   1  16       25.85       24.56     12.64 o 
   6   1  16       69.65       67.78     13.22 o 
   7   1  16        8.92        4.01     30.78 o 
  -2   2  16       14.29       23.93     14.91 o 
  -1   2  16       82.69       87.71     18.77 o 
   0   2  16      280.04      299.03     19.61 o 
   1   2  16       42.56       43.53     12.02 o 
   2   2  16      151.71      156.36     12.57 o 
   3   2  16      164.61      173.66     11.84 o 
   4   2  16       39.63       39.38     12.96 o 
   5   2  16       32.43       27.92     12.47 o 
   6   2  16      117.20      117.94     13.59 o 
   7   2  16        3.59        6.91     14.53 o 
  -2   3  16        1.42        9.81     18.97 o 
  -1   3  16      156.53      146.00     15.48 o 
   0   3  16      305.61      290.15     19.28 o 
   1   3  16        9.58       10.54     18.14 o 
   2   3  16      271.74      288.52     23.46 o 
   3   3  16      231.41      250.69     11.78 o 
   4   3  16       19.77       33.68     12.47 o 
   5   3  16       91.21       90.66     13.12 o 
   6   3  16      322.69      334.56     15.02 o 
   7   3  16       22.13       26.98     15.99 o 
  -1   4  16      180.26      177.72     15.51 o 
   0   4  16      309.98      312.33     14.47 o 
   1   4  16       43.46       32.66     12.89 o 
   2   4  16      373.86      359.18     18.95 o 
   3   4  16      316.82      295.76     19.48 o 
   4   4  16       44.43       45.85     12.56 o 
   5   4  16      102.57       99.07     13.27 o 
   6   4  16      249.30      254.10     14.34 o 
   7   4  16       67.73       80.96     15.92 o 
   8   4  16        7.22       19.78     17.51 o 
  -1   5  16      256.27      270.14     16.70 o 
   0   5  16      314.96      293.04     35.60 o 
   1   5  16       28.07       46.10     18.59 o 
   2   5  16      179.57      183.76     13.08 o 
   3   5  16      173.63      130.00     18.10 o 
   4   5  16        1.69       -7.29     18.22 o 
   5   5  16      164.47      155.43     19.92 o 
   6   5  16      260.41      258.99     22.33 o 
   7   5  16       73.58       85.78     22.54 o 
   8   5  16       97.54       97.03     26.81 o 
   0   6  16      267.33      275.09     12.65 o 
   1   6  16        3.22       15.19     13.79 o 
   2   6  16      316.66      336.01     14.81 o 
   3   6  16      183.90      172.32     13.86 o 
   4   6  16        0.12       -5.72     13.15 o 
   5   6  16      108.60      122.11     13.05 o 
   6   6  16      235.79      237.45     14.35 o 
   7   6  16       74.89       99.01     17.31 o 
   1   7  16       26.41       52.13     12.89 o 
   2   7  16      264.52      246.26     12.06 o 
   3   7  16      163.03      160.60     11.60 o 
   4   7  16        6.70        9.43     14.31 o 
   5   7  16       67.08       53.08     15.07 o 
   6   7  16      240.43      226.49     13.04 o 
   7   7  16       25.15       36.83     14.06 o 
   3   8  16      165.39      176.44     12.42 o 
   4   8  16       47.50       57.69     12.37 o 
   5   8  16       30.87       26.00     12.72 o 
   6   8  16      206.45      215.03     14.84 o 
   0  -3  17        2.30       11.33     11.65 o 
   1  -3  17      127.18      120.38     12.08 o 
   2  -3  17       93.41       95.79     15.32 o 
  -1  -2  17       85.63       94.26     14.28 o 
   0  -2  17       14.25        1.52     13.05 o 
   1  -2  17       92.25      107.87     13.23 o 
   2  -2  17      124.25      131.15     12.22 o 
   3  -2  17        0.08       -6.00     14.06 o 
  -1  -1  17       83.85       86.19     12.12 o 
   0  -1  17        0.29       12.27     13.08 o 
   1  -1  17      140.83      111.84     13.74 o 
   2  -1  17      112.02      122.64     12.84 o 
   3  -1  17        0.34        2.22     13.95 o 
   4  -1  17       93.80      108.79     14.14 o 
  -1   0  17       87.22       74.73     11.57 o 
   0   0  17       19.18       10.08     30.20 o 
   1   0  17      122.45      143.80     12.81 o 
   2   0  17      255.17      232.30     19.38 o 
   3   0  17        1.88       31.63     12.93 o 
   4   0  17      162.69      159.61     14.31 o 
   5   0  17      127.37      139.23     15.02 o 
  -1   1  17       79.58       71.60     18.80 o 
   0   1  17       51.71       67.73     11.98 o 
   1   1  17      215.14      218.92     32.41 o 
   2   1  17      178.00      186.63     13.06 o 
   3   1  17        1.05       -7.47     12.89 o 
   4   1  17      176.03      171.84     11.06 o 
   5   1  17      152.74      174.37     14.13 o 
   6   1  17        0.55        8.83     14.23 o 
  -1   2  17      106.08       88.60     19.09 o 
   0   2  17       13.77       50.27     14.58 o 
   1   2  17      218.73      232.62     13.44 o 
   2   2  17      187.28      190.02     13.54 o 
   3   2  17        9.99        5.39     12.60 o 
   4   2  17      246.64      242.61     13.18 o 
   5   2  17      186.30      183.62     13.67 o 
   6   2  17        0.07       28.93     15.50 o 
  -1   3  17       69.39       63.55     16.59 o 
   0   3  17       21.05       12.99     17.71 o 
   1   3  17      246.24      236.88     18.55 o 
   2   3  17      144.60      124.29     19.51 o 
   3   3  17        5.12        2.05     13.36 o 
   4   3  17      380.04      387.03     13.93 o 
   5   3  17      244.37      272.51     14.43 o 
   6   3  17        0.53       -1.47     14.95 o 
   0   4  17        1.41       11.05     15.90 o 
   1   4  17      206.20      208.25     23.26 o 
   2   4  17      231.29      246.95     20.43 o 
   3   4  17       23.58       36.40     18.88 o 
   4   4  17      232.26      238.49     20.19 o 
   5   4  17       84.11       80.76     14.72 o 
   6   4  17        0.09       13.31     15.15 o 
   1   5  17      340.82      347.82     26.41 o 
   2   5  17      170.44      190.20     15.56 o 
   3   5  17       27.04       22.08     14.04 o 
   4   5  17      274.84      278.01     22.15 o 
   5   5  17       67.95       60.83     21.73 o 
   6   5  17       32.46       54.65     20.55 o 
   2   6  17      229.84      239.01     15.80 o 
   3   6  17        9.13       27.33     13.77 o 
   4   6  17      259.07      263.96     21.54 o 
   5   6  17       81.53       83.29     16.14 o 
   6   6  17       28.42       20.23     14.56 o 
   4   7  17      267.19      309.38     19.37 o 
   5   7  17      224.27      226.88     16.00 o 
   1   0  18       69.01       63.32     12.41 o 
   2   0  18      112.22      126.76     15.99 o 
   3   0  18      242.73      256.05     14.99 o 
   1   1  18       18.83       24.64     13.63 o 
   2   1  18       74.39       88.91     14.90 o 
   3   1  18      244.07      276.43     19.91 o 
   4   1  18       63.65       93.38     23.68 o 
   1   2  18       84.52       77.95     26.45 o 
   2   2  18       69.76       74.02     12.74 o 
   3   2  18      224.75      241.69     14.63 o 
   4   2  18       86.35       97.53     15.61 o 
   1   3  18       99.68      127.32     21.76 o 
   2   3  18        8.23       31.91     19.35 o 
   3   3  18      231.60      259.05     13.74 o 
   4   3  18       62.22       74.82     14.09 o 
   5   3  18      107.44      139.29     22.98 o 
   2   4  18       45.59       49.39     19.77 o 
   3   4  18      366.21      357.08     21.89 o 
   4   4  18       54.31       66.50     19.06 o 
   5   4  18      116.09      122.71     20.69 o 
                                                 
